# Supplementary material for: Impacts of marine heatwaves on top predator distributions are variable but predictable
Source: Nat Commun. 2023 Sep 5;14:5188. doi: 10.1038/s41467-023-40849-y (PMC10480173; doi:10.1038/s41467-023-40849-y)
Supplement: Supplementary file 3 — Source Data [file 41467_2023_40849_MOESM3_ESM.xlsx]

## Sheet: Figure 2
Figure 2.	Predicted impacts on top predator habitat within (columns, e.g. 2014) and among (rows, e.g. White shark) marine heatwave events measured using four metrics: displacement distance (kilometers), displacement direction (degrees, where 0/360 is north (N), 90 is east (E), 180 is south (S), and 270 is west (W)), range compression or expansion (percent change relative to baseline conditions), habitat ar…
Table S4	Average values of the above metrics		nice_names	event	distance	direction	pc_range	pc_area
			Albacore tuna	2014	358.351	330.245	-55.2778	-39.1426
			Albacore tuna	2015	465.572	331.656	-55.5629	-54.145
			Albacore tuna	2019	164.276	127.56	9.02064	-31.6445
			Albacore tuna	2020	58.673	157.064	-44.2674	-41.141
			Black-footed albatross	2014	162.778	279.778	5.79293	16.6207
			Black-footed albatross	2015	25.3117	312.43	-12.7716	10.4622
			Black-footed albatross	2019	107.411	32.8414	-15.4297	-12.0785
			Black-footed albatross	2020	144.089	82.4824	-13.5027	-11.1954
			Blue shark	2014	448.97	333.375	-65.6418	-33.3287
			Blue shark	2015	551.571	335.733	-88.6112	-67.7198
			Blue shark	2019	61.0675	173.131	-27.0692	-11.3976
			Blue shark	2020	153.119	341.303	-19.5393	-46.5636
			Blue whale	2014	349.644	332.622	-71.2888	-32.3444
			Blue whale	2015	472.549	335.329	-80.7764	-32.8524
			Blue whale	2019	50.7041	234.048	-32.2876	-3.11657
			Blue whale	2020	46.5176	286.925	-52.3566	-39.9931
			California sea lion	2014	231.567	339.886	-84.6517	-65.137
			California sea lion	2015	384.694	344.794	-80.824	27.6871
			California sea lion	2019	108.842	348.227	99.9035	117.392
			California sea lion	2020	154.988	340.773	342.535	157.952
			Elephant seal	2014	269.421	304.987	94.7564	-29.1779
			Elephant seal	2015	339.978	297.94	7.09732	-18.0793
			Elephant seal	2019	337.333	284.131	33.1017	71.2491
			Elephant seal	2020	347.07	292.759	25.1025	45.8556
			Laysan albatross	2014	56.7587	253.928	-7.38677	-3.89794
			Laysan albatross	2015	48.3629	345.981	-4.97549	-3.92779
			Laysan albatross	2019	86.4064	237.091	-6.50912	-17.5778
			Laysan albatross	2020	80.1696	184.301	-8.83053	-10.5783
			Leatherback turtle	2014	88.3423	296.262	-14.4537	-11.2959
			Leatherback turtle	2015	191.526	346.284	-36.5217	-38.3635
			Leatherback turtle	2019	370.525	73.2788	-34.4043	-34.9303
			Leatherback turtle	2020	185.718	112.624	-27.1559	-24.0205
			Mako shark	2014	327.792	332.566	-10.5481	-13.4476
			Mako shark	2015	341.618	335.401	3.5117	-32.3202
			Mako shark	2019	73.2017	140.947	3.97415	4.90945
			Mako shark	2020	82.315	147.628	-22.3616	-2.64433
			Bluefin tuna	2014	396.115	326.488	-63.5264	-38.1312
			Bluefin tuna	2015	635.819	333.896	-88.1939	-94.7917
			Bluefin tuna	2019	176.125	154.438	-57.8553	-45.7513
			Bluefin tuna	2020	22.9715	240.408	-46.7925	-60.38
			Salmon shark	2014	240.156	325.062	-46.939	48.076
			Salmon shark	2015	134.452	353.812	-35.9227	73.5299
			Salmon shark	2019	113.228	324.186	-24.3095	42.1183
			Salmon shark	2020	137.099	97.6126	-0.171038	49.7851
			Sooty shearwater	2014	204.19	358.867	-22.0037	-32.9776
			Sooty shearwater	2015	212.769	345.645	-63.5172	-39.1909
			Sooty shearwater	2019	535.678	293.027	373.323	-34.597
			Sooty shearwater	2020	721.438	303.651	335.396	-53.7
			White shark	2014	278.586	29.3644	-20.8888	-43.2186
			White shark	2015	501.971	12.741	-27.1429	-56.8396
			White shark	2019	412.936	56.8922	-41.0285	-51.9301
			White shark	2020	233.111	54.5395	-0.170363	-26.4825
			Yellowfin tuna	2014	301.596	329.492	-20.232	43.9391
			Yellowfin tuna	2015	349.727	330.592	-15.0483	13.0807
			Yellowfin tuna	2019	12.958	332.285	-13.9846	20.7295
			Yellowfin tuna	2020	121.731	327.108	-28.5077	12.466

## Sheet: Figure 4
Figure 4.	Cross-jurisdictional shifts in predators’ predicted habitats during marine heatwaves
		nice_names	local	event	GEONAME	anomaly
		Albacore tuna	Coastal	2015	Mexican EEZ	-0.19094
		Black-footed albatross	Northern	2015	US EEZ	-0.0516113
		Blue shark	Coastal	2015	Mexican EEZ	-0.10701
		Blue whale	Coastal	2015	Mexican EEZ	-0.138102
		California sea lion	Coastal	2014	High seas	-0.00651026
		Elephant seal	Northern	2014	High seas	-0.0830193
		Laysan albatross	Northern	2020	US EEZ	-0.07705
		Leatherback turtle	Southern	2019	High seas	-0.118663
		Mako shark	Coastal	2015	Mexican EEZ	-0.147331
		Bluefin tuna	Coastal	2014	Mexican EEZ	-0.10376
		Salmon shark	Northern	2020	US EEZ	-0.132991
		Sooty shearwater	Coastal	2015	Mexican EEZ	-0.0469172
		White shark	Southern	2019	High seas	-0.393514
		Yellowfin tuna	Coastal	2015	Mexican EEZ	-0.315092
		Albacore tuna	Coastal	2015	US EEZ	0.220582
		Black-footed albatross	Northern	2015	High seas	0.0618574
		Blue shark	Coastal	2015	US EEZ	0.129216
		Blue whale	Coastal	2014	US EEZ	0.147568
		California sea lion	Coastal	2015	US EEZ	0.00651026
		Elephant seal	Northern	2014	US EEZ	0.0612888
		Laysan albatross	Northern	2020	High seas	0.0772164
		Leatherback turtle	Southern	2019	US EEZ	0.0838315
		Mako shark	Coastal	2015	US EEZ	0.14077
		Bluefin tuna	Coastal	2015	US EEZ	0.105691
		Salmon shark	Northern	2020	Canadian EEZ	0.134815
		Sooty shearwater	Coastal	2014	Canadian EEZ	0.0749849
		White shark	Southern	2019	US EEZ	0.394221
		Yellowfin tuna	Coastal	2015	US EEZ	0.313143

## Sheet: Supplementary Figure 1
Supplementary Fig. 1	Temperature anomalies during the past two decades in the northeast Pacific
		date	sst	day_of_year	daily_climatology	anomaly	anomaly_30day_smooth
		1999-12-31	15.6247	365	16.111	-0.486278	-0.445318
		2000-01-01	15.5946	1	16.0586	-0.463961	-0.445318
		2000-01-02	15.585	2	16.0336	-0.448634	-0.445318
		2000-01-03	15.5645	3	16.0082	-0.443706	-0.445318
		2000-01-04	15.5325	4	15.9836	-0.451109	-0.445318
		2000-01-05	15.5129	5	15.9597	-0.446727	-0.445318
		2000-01-06	15.4995	6	15.9263	-0.42677	-0.445318
		2000-01-07	15.4777	7	15.8968	-0.419156	-0.445318
		2000-01-08	15.432	8	15.8752	-0.443182	-0.445318
		2000-01-09	15.3957	9	15.8401	-0.444361	-0.445318
		2000-01-10	15.3507	10	15.8067	-0.455931	-0.445318
		2000-01-11	15.318	11	15.7783	-0.460236	-0.445318
		2000-01-12	15.2713	12	15.7645	-0.493251	-0.445318
		2000-01-13	15.2449	13	15.7421	-0.497133	-0.445318
		2000-01-14	15.2123	14	15.7167	-0.504403	-0.445318
		2000-01-15	15.2212	15	15.6983	-0.477186	-0.443181
		2000-01-16	15.204	16	15.6767	-0.472699	-0.441903
		2000-01-17	15.2035	17	15.6613	-0.457792	-0.440932
		2000-01-18	15.2004	18	15.6456	-0.445164	-0.439686
		2000-01-19	15.1811	19	15.6347	-0.453568	-0.437607
		2000-01-20	15.1677	20	15.6146	-0.446895	-0.435494
		2000-01-21	15.1539	21	15.5852	-0.431304	-0.434229
		2000-01-22	15.1374	22	15.5637	-0.426299	-0.43329
		2000-01-23	15.1277	23	15.5435	-0.415752	-0.431442
		2000-01-24	15.122	24	15.5249	-0.402906	-0.429984
		2000-01-25	15.1031	25	15.4971	-0.394017	-0.428649
		2000-01-26	15.0922	26	15.4871	-0.394905	-0.42661
		2000-01-27	15.0617	27	15.4691	-0.407445	-0.423505
		2000-01-28	15.0344	28	15.4546	-0.42013	-0.420475
		2000-01-29	15.0036	29	15.4323	-0.428643	-0.417339
		2000-01-30	14.9883	30	15.4105	-0.422153	-0.414336
		2000-01-31	14.9744	31	15.4001	-0.425634	-0.410574
		2000-02-01	14.9654	32	15.3849	-0.419504	-0.40637
		2000-02-02	14.9666	33	15.3729	-0.40631	-0.402334
		2000-02-03	14.9591	34	15.3479	-0.388741	-0.397404
		2000-02-04	14.95	35	15.3334	-0.383351	-0.392524
		2000-02-05	14.9338	36	15.3226	-0.388811	-0.387993
		2000-02-06	14.9164	37	15.3074	-0.390992	-0.384127
		2000-02-07	14.9044	38	15.2922	-0.387742	-0.380255
		2000-02-08	14.884	39	15.2846	-0.400632	-0.376857
		2000-02-09	14.8619	40	15.2778	-0.415866	-0.373683
		2000-02-10	14.8625	41	15.2616	-0.399074	-0.371215
		2000-02-11	14.8514	42	15.2515	-0.400111	-0.368037
		2000-02-12	14.8453	43	15.2515	-0.406224	-0.364381
		2000-02-13	14.8276	44	15.2379	-0.410307	-0.360726
		2000-02-14	14.8382	45	15.2253	-0.387099	-0.357337
		2000-02-15	14.8563	46	15.2161	-0.359841	-0.354031
		2000-02-16	14.8812	47	15.2129	-0.331669	-0.350411
		2000-02-17	14.8832	48	15.2073	-0.324084	-0.347319
		2000-02-18	14.893	49	15.1987	-0.305692	-0.344295
		2000-02-19	14.8916	50	15.1921	-0.300486	-0.342134
		2000-02-20	14.8876	51	15.183	-0.295384	-0.340679
		2000-02-21	14.8678	52	15.1781	-0.310295	-0.339297
		2000-02-22	14.8742	53	15.1738	-0.299609	-0.33847
		2000-02-23	14.8699	54	15.1709	-0.300961	-0.337282
		2000-02-24	14.8578	55	15.1566	-0.298801	-0.33542
		2000-02-25	14.8331	56	15.154	-0.320874	-0.33365
		2000-02-26	14.8357	57	15.1478	-0.312101	-0.331407
		2000-02-27	14.8343	58	15.1448	-0.310445	-0.328274
		2000-02-28	14.8203	59	15.1393	-0.318989	-0.324793
		2000-02-29	14.8116	60	15.132	-0.320486	-0.321425
		2000-03-01	14.8077	61	15.1341	-0.32644	-0.319604
		2000-03-02	14.8186	62	15.1295	-0.310917	-0.318702
		2000-03-03	14.8142	63	15.1277	-0.313536	-0.317885
		2000-03-04	14.8231	64	15.1211	-0.298022	-0.318511
		2000-03-05	14.8088	65	15.1273	-0.318531	-0.319532
		2000-03-06	14.7921	66	15.1372	-0.345147	-0.321287
		2000-03-07	14.7833	67	15.1329	-0.349532	-0.321507
		2000-03-08	14.7571	68	15.12	-0.362952	-0.321423
		2000-03-09	14.7479	69	15.1129	-0.36499	-0.321659
		2000-03-10	14.7541	70	15.1141	-0.35999	-0.321998
		2000-03-11	14.7722	71	15.1182	-0.345978	-0.321715
		2000-03-12	14.7878	72	15.1207	-0.332829	-0.322138
		2000-03-13	14.8101	73	15.1223	-0.31224	-0.322922
		2000-03-14	14.8233	74	15.1292	-0.305872	-0.324116
		2000-03-15	14.8408	75	15.1269	-0.286071	-0.32601
		2000-03-16	14.8249	76	15.1301	-0.305195	-0.328177
		2000-03-17	14.8274	77	15.132	-0.304597	-0.330569
		2000-03-18	14.8388	78	15.1384	-0.299581	-0.332801
		2000-03-19	14.8267	79	15.1512	-0.324483	-0.335569
		2000-03-20	14.8254	80	15.1565	-0.331122	-0.337762
		2000-03-21	14.8228	81	15.1708	-0.348015	-0.339242
		2000-03-22	14.8645	82	15.1814	-0.316896	-0.340946
		2000-03-23	14.8896	83	15.1867	-0.297107	-0.342117
		2000-03-24	14.8845	84	15.1925	-0.308041	-0.342885
		2000-03-25	14.8848	85	15.1937	-0.308954	-0.342249
		2000-03-26	14.901	86	15.2134	-0.312402	-0.341511
		2000-03-27	14.905	87	15.2298	-0.324788	-0.340912
		2000-03-28	14.9028	88	15.2368	-0.333948	-0.339515
		2000-03-29	14.8937	89	15.2485	-0.354805	-0.337982
		2000-03-30	14.8896	90	15.267	-0.377331	-0.336449
		2000-03-31	14.8812	91	15.2726	-0.391438	-0.334884
		2000-04-01	14.9006	92	15.2833	-0.382685	-0.333139
		2000-04-02	14.9138	93	15.2942	-0.380477	-0.331498
		2000-04-03	14.9301	94	15.3112	-0.381071	-0.329874
		2000-04-04	14.9343	95	15.3186	-0.384329	-0.327906
		2000-04-05	14.9445	96	15.334	-0.389542	-0.324566
		2000-04-06	14.9447	97	15.3453	-0.400653	-0.323181
		2000-04-07	14.9536	98	15.3517	-0.398092	-0.323127
		2000-04-08	14.9838	99	15.3719	-0.388011	-0.323173
		2000-04-09	15.0439	100	15.3848	-0.34092	-0.32372
		2000-04-10	15.0747	101	15.3985	-0.323835	-0.32461
		2000-04-11	15.0952	102	15.41	-0.314847	-0.325459
		2000-04-12	15.1519	103	15.4223	-0.270339	-0.326882
		2000-04-13	15.184	104	15.4439	-0.259893	-0.32773
		2000-04-14	15.2243	105	15.4643	-0.240068	-0.327948
		2000-04-15	15.2268	106	15.4851	-0.258261	-0.326965
		2000-04-16	15.2529	107	15.5051	-0.252244	-0.325998
		2000-04-17	15.278	108	15.5283	-0.25033	-0.32424
		2000-04-18	15.2726	109	15.5483	-0.275782	-0.322018
		2000-04-19	15.3083	110	15.5803	-0.272069	-0.319664
		2000-04-20	15.3541	111	15.6019	-0.247809	-0.315777
		2000-04-21	15.3496	112	15.6249	-0.27536	-0.310007
		2000-04-22	15.3566	113	15.6521	-0.295475	-0.303319
		2000-04-23	15.3723	114	15.6818	-0.309434	-0.296574
		2000-04-24	15.3937	115	15.719	-0.32535	-0.292469
		2000-04-25	15.4168	116	15.7559	-0.339113	-0.289867
		2000-04-26	15.4413	117	15.7916	-0.350274	-0.288487
		2000-04-27	15.4356	118	15.8122	-0.376618	-0.290153
		2000-04-28	15.4621	119	15.8424	-0.380246	-0.292787
		2000-04-29	15.4902	120	15.8741	-0.383885	-0.296709
		2000-04-30	15.5337	121	15.8957	-0.361954	-0.30051
		2000-05-01	15.5838	122	15.9374	-0.35365	-0.305076
		2000-05-02	15.6511	123	15.9789	-0.32775	-0.30944
		2000-05-03	15.7016	124	16.016	-0.314407	-0.312102
		2000-05-04	15.7369	125	16.0506	-0.313723	-0.315057
		2000-05-05	15.8218	126	16.0947	-0.272922	-0.318918
		2000-05-06	15.9142	127	16.1418	-0.227564	-0.321786
		2000-05-07	15.9867	128	16.1841	-0.197441	-0.32417
		2000-05-08	16.031	129	16.2166	-0.185646	-0.325903
		2000-05-09	16.0347	130	16.2525	-0.217775	-0.326299
		2000-05-10	16.0433	131	16.2891	-0.24577	-0.325902
		2000-05-11	16.0649	132	16.3384	-0.273457	-0.32485
		2000-05-12	16.0685	133	16.3889	-0.320317	-0.322309
		2000-05-13	16.1115	134	16.4504	-0.338931	-0.318885
		2000-05-14	16.1491	135	16.5069	-0.357726	-0.316079
		2000-05-15	16.1796	136	16.5518	-0.372283	-0.314324
		2000-05-16	16.217	137	16.6063	-0.38923	-0.31382
		2000-05-17	16.2703	138	16.6515	-0.381248	-0.314527
		2000-05-18	16.349	139	16.7046	-0.355644	-0.315915
		2000-05-19	16.391	140	16.7517	-0.360706	-0.316797
		2000-05-20	16.4347	141	16.7984	-0.363636	-0.317247
		2000-05-21	16.4741	142	16.8355	-0.361394	-0.317576
		2000-05-22	16.516	143	16.883	-0.366996	-0.316678
		2000-05-23	16.5714	144	16.9328	-0.361421	-0.317421
		2000-05-24	16.6497	145	16.9869	-0.337247	-0.317147
		2000-05-25	16.6976	146	17.0248	-0.327197	-0.316989
		2000-05-26	16.7503	147	17.069	-0.318717	-0.315892
		2000-05-27	16.8135	148	17.1139	-0.300375	-0.314383
		2000-05-28	16.8705	149	17.1481	-0.277536	-0.313153
		2000-05-29	16.8976	150	17.1973	-0.299696	-0.311139
		2000-05-30	16.945	151	17.2544	-0.309326	-0.307472
		2000-05-31	16.9801	152	17.3186	-0.338512	-0.304303
		2000-06-01	17.025	153	17.374	-0.348977	-0.301328
		2000-06-02	17.0755	154	17.4315	-0.356044	-0.298969
		2000-06-03	17.1413	155	17.4815	-0.340185	-0.296549
		2000-06-04	17.2495	156	17.5359	-0.286403	-0.29392
		2000-06-05	17.3594	157	17.5968	-0.237446	-0.290546
		2000-06-06	17.4777	158	17.6482	-0.170483	-0.287395
		2000-06-07	17.5008	159	17.7087	-0.207953	-0.285724
		2000-06-08	17.554	160	17.7636	-0.209538	-0.285687
		2000-06-09	17.5815	161	17.8225	-0.241058	-0.28545
		2000-06-10	17.6405	162	17.881	-0.240519	-0.284336
		2000-06-11	17.6682	163	17.9432	-0.275058	-0.281968
		2000-06-12	17.7047	164	18.0067	-0.302046	-0.280139
		2000-06-13	17.7703	165	18.0676	-0.297285	-0.27655
		2000-06-14	17.844	166	18.1063	-0.262296	-0.273106
		2000-06-15	17.8754	167	18.1695	-0.294138	-0.269071
		2000-06-16	17.938	168	18.23	-0.292003	-0.265394
		2000-06-17	17.9989	169	18.2838	-0.284868	-0.261413
		2000-06-18	18.0452	170	18.3333	-0.288122	-0.258229
		2000-06-19	18.1106	171	18.3953	-0.284752	-0.257519
		2000-06-20	18.1981	172	18.4583	-0.260185	-0.262144
		2000-06-21	18.2394	173	18.5118	-0.272461	-0.269793
		2000-06-22	18.2685	174	18.5798	-0.311309	-0.27642
		2000-06-23	18.3102	175	18.6463	-0.336132	-0.282135
		2000-06-24	18.3913	176	18.7114	-0.32007	-0.288209
		2000-06-25	18.4934	177	18.7787	-0.285294	-0.294515
		2000-06-26	18.6219	178	18.8512	-0.229337	-0.297055
		2000-06-27	18.694	179	18.9166	-0.222661	-0.298377
		2000-06-28	18.7829	180	18.9749	-0.192028	-0.298733
		2000-06-29	18.8359	181	19.0419	-0.206015	-0.2992
		2000-06-30	18.8913	182	19.1087	-0.217463	-0.298534
		2000-07-01	18.9466	183	19.1853	-0.238663	-0.296106
		2000-07-02	19.0182	184	19.2549	-0.236637	-0.292175
		2000-07-03	19.0865	185	19.3312	-0.244646	-0.287636
		2000-07-04	19.1402	186	19.4053	-0.265107	-0.283596
		2000-07-05	19.0841	187	19.4603	-0.376187	-0.281071
		2000-07-06	19.1213	188	19.5213	-0.399969	-0.279037
		2000-07-07	19.1811	189	19.5878	-0.406744	-0.275406
		2000-07-08	19.2746	190	19.6556	-0.381002	-0.270563
		2000-07-09	19.2971	191	19.7204	-0.42328	-0.265825
		2000-07-10	19.3528	192	19.7825	-0.429689	-0.262116
		2000-07-11	19.515	193	19.8662	-0.351254	-0.260033
		2000-07-12	19.5822	194	19.9239	-0.341726	-0.258517
		2000-07-13	19.6831	195	19.991	-0.307969	-0.257244
		2000-07-14	19.7663	196	20.0426	-0.276282	-0.253996
		2000-07-15	19.832	197	20.1062	-0.274157	-0.25173
		2000-07-16	19.9447	198	20.1639	-0.219166	-0.248539
		2000-07-17	20.0317	199	20.1986	-0.166953	-0.247796
		2000-07-18	20.1002	200	20.2522	-0.151939	-0.247303
		2000-07-19	20.1342	201	20.2978	-0.163559	-0.247876
		2000-07-20	20.1785	202	20.3629	-0.184438	-0.245283
		2000-07-21	20.2104	203	20.4219	-0.211428	-0.242277
		2000-07-22	20.2733	204	20.4757	-0.202385	-0.23852
		2000-07-23	20.3365	205	20.5273	-0.190843	-0.237443
		2000-07-24	20.4007	206	20.5786	-0.177923	-0.235763
		2000-07-25	20.4572	207	20.6312	-0.17403	-0.234283
		2000-07-26	20.5098	208	20.6766	-0.166851	-0.233639
		2000-07-27	20.5483	209	20.7255	-0.17718	-0.23145
		2000-07-28	20.6157	210	20.7695	-0.153832	-0.228484
		2000-07-29	20.7176	211	20.8262	-0.108591	-0.225171
		2000-07-30	20.7334	212	20.8829	-0.149466	-0.220707
		2000-07-31	20.7977	213	20.9406	-0.142933	-0.218338
		2000-08-01	20.7601	214	20.9744	-0.214349	-0.21757
		2000-08-02	20.7799	215	21.0098	-0.229857	-0.217721
		2000-08-03	20.7672	216	21.0495	-0.282309	-0.217597
		2000-08-04	20.7773	217	21.0757	-0.298397	-0.216272
		2000-08-05	20.7956	218	21.1054	-0.309782	-0.213702
		2000-08-06	20.8582	219	21.1523	-0.29404	-0.211379
		2000-08-07	20.8325	220	21.1812	-0.348693	-0.210245
		2000-08-08	20.8463	221	21.2192	-0.372874	-0.208595
		2000-08-09	20.8668	222	21.2521	-0.385284	-0.206792
		2000-08-10	20.9516	223	21.2835	-0.331921	-0.205103
		2000-08-11	21.0306	224	21.3067	-0.276058	-0.203125
		2000-08-12	21.1153	225	21.3343	-0.219007	-0.201839
		2000-08-13	21.172	226	21.3489	-0.176881	-0.202769
		2000-08-14	21.2391	227	21.3794	-0.140253	-0.204663
		2000-08-15	21.2534	228	21.4014	-0.148079	-0.207006
		2000-08-16	21.2764	229	21.4204	-0.143929	-0.205821
		2000-08-17	21.281	230	21.4375	-0.156457	-0.204102
		2000-08-18	21.2942	231	21.4541	-0.159841	-0.201048
		2000-08-19	21.3171	232	21.4618	-0.144688	-0.197451
		2000-08-20	21.3346	233	21.4689	-0.134318	-0.194071
		2000-08-21	21.35	234	21.4827	-0.132703	-0.1915
		2000-08-22	21.325	235	21.4819	-0.156833	-0.189071
		2000-08-23	21.3551	236	21.4835	-0.128409	-0.185418
		2000-08-24	21.3745	237	21.4944	-0.119951	-0.180839
		2000-08-25	21.3806	238	21.4967	-0.116178	-0.179198
		2000-08-26	21.3892	239	21.507	-0.117828	-0.181047
		2000-08-27	21.392	240	21.5072	-0.115263	-0.184169
		2000-08-28	21.3745	241	21.511	-0.136502	-0.188896
		2000-08-29	21.3187	242	21.525	-0.206288	-0.193387
		2000-08-30	21.3148	243	21.5281	-0.213219	-0.197587
		2000-08-31	21.3437	244	21.5225	-0.178787	-0.20229
		2000-09-01	21.331	245	21.5093	-0.178297	-0.207376
		2000-09-02	21.3118	246	21.5025	-0.190692	-0.212785
		2000-09-03	21.2992	247	21.4897	-0.190489	-0.21816
		2000-09-04	21.2737	248	21.4821	-0.208383	-0.223951
		2000-09-05	21.2565	249	21.4734	-0.216889	-0.229262
		2000-09-06	21.1832	250	21.459	-0.275818	-0.232331
		2000-09-07	21.1777	251	21.4409	-0.26329	-0.234577
		2000-09-08	21.1741	252	21.422	-0.247922	-0.235484
		2000-09-09	21.1151	253	21.3978	-0.282702	-0.237091
		2000-09-10	21.0391	254	21.3706	-0.331508	-0.237728
		2000-09-11	21.0379	255	21.3506	-0.312671	-0.237358
		2000-09-12	21.0178	256	21.3365	-0.318706	-0.235836
		2000-09-13	21.0483	257	21.3233	-0.274984	-0.231803
		2000-09-14	21.0218	258	21.2959	-0.274072	-0.227642
		2000-09-15	20.9897	259	21.2747	-0.285027	-0.224059
		2000-09-16	20.9404	260	21.2494	-0.309031	-0.220234
		2000-09-17	20.8921	261	21.2142	-0.322095	-0.21541
		2000-09-18	20.8775	262	21.1835	-0.305934	-0.211203
		2000-09-19	20.8498	263	21.1579	-0.30805	-0.206795
		2000-09-20	20.8267	264	21.1188	-0.292052	-0.202629
		2000-09-21	20.8259	265	21.0748	-0.248883	-0.196907
		2000-09-22	20.8275	266	21.0233	-0.195812	-0.19043
		2000-09-23	20.8326	267	20.9798	-0.147146	-0.184505
		2000-09-24	20.7683	268	20.9327	-0.164384	-0.178302
		2000-09-25	20.741	269	20.878	-0.136951	-0.171361
		2000-09-26	20.7305	270	20.8347	-0.104164	-0.167129
		2000-09-27	20.7025	271	20.7934	-0.0908483	-0.163518
		2000-09-28	20.6657	272	20.751	-0.0852795	-0.161986
		2000-09-29	20.6152	273	20.7036	-0.0883886	-0.159984
		2000-09-30	20.5841	274	20.6554	-0.0712881	-0.157458
		2000-10-01	20.5472	275	20.6108	-0.0635699	-0.154296
		2000-10-02	20.5222	276	20.5681	-0.045952	-0.150723
		2000-10-03	20.4477	277	20.512	-0.0642938	-0.147443
		2000-10-04	20.3962	278	20.4724	-0.0761498	-0.143562
		2000-10-05	20.3325	279	20.4244	-0.0918908	-0.140325
		2000-10-06	20.2743	280	20.3785	-0.104165	-0.138748
		2000-10-07	20.2351	281	20.3041	-0.068975	-0.138921
		2000-10-08	20.1725	282	20.2426	-0.0701799	-0.140443
		2000-10-09	20.097	283	20.1936	-0.0965975	-0.140512
		2000-10-10	20.0146	284	20.1379	-0.123277	-0.141899
		2000-10-11	19.8933	285	20.079	-0.185731	-0.145076
		2000-10-12	19.8124	286	20.0228	-0.210366	-0.150029
		2000-10-13	19.7456	287	19.9746	-0.229015	-0.155404
		2000-10-14	19.7124	288	19.9264	-0.214011	-0.160671
		2000-10-15	19.663	289	19.8723	-0.209259	-0.167862
		2000-10-16	19.6092	290	19.8234	-0.214178	-0.174127
		2000-10-17	19.5575	291	19.7724	-0.214912	-0.181302
		2000-10-18	19.5083	292	19.7158	-0.207535	-0.188003
		2000-10-19	19.4618	293	19.6534	-0.1916	-0.193981
		2000-10-20	19.3919	294	19.5868	-0.194937	-0.198988
		2000-10-21	19.321	295	19.5226	-0.201594	-0.202633
		2000-10-22	19.2606	296	19.4616	-0.200982	-0.207542
		2000-10-23	19.211	297	19.4038	-0.192808	-0.212566
		2000-10-24	19.1776	298	19.3441	-0.166471	-0.217518
		2000-10-25	19.123	299	19.3015	-0.178545	-0.221295
		2000-10-26	19.0385	300	19.238	-0.199486	-0.223291
		2000-10-27	18.9445	301	19.1839	-0.239445	-0.223667
		2000-10-28	18.8904	302	19.1369	-0.246509	-0.223591
		2000-10-29	18.8357	303	19.0821	-0.246399	-0.224294
		2000-10-30	18.766	304	19.053	-0.287024	-0.225523
		2000-10-31	18.7358	305	18.9873	-0.251536	-0.226823
		2000-11-01	18.6719	306	18.9331	-0.261203	-0.228438
		2000-11-02	18.6102	307	18.8755	-0.265307	-0.230591
		2000-11-03	18.5619	308	18.8174	-0.255486	-0.234101
		2000-11-04	18.5189	309	18.761	-0.242097	-0.238147
		2000-11-05	18.4994	310	18.713	-0.213516	-0.242202
		2000-11-06	18.4382	311	18.6544	-0.216254	-0.246441
		2000-11-07	18.3779	312	18.5988	-0.220911	-0.250989
		2000-11-08	18.3026	313	18.5477	-0.245151	-0.256778
		2000-11-09	18.2446	314	18.4812	-0.236591	-0.26256
		2000-11-10	18.1849	315	18.4305	-0.245603	-0.267513
		2000-11-11	18.15	316	18.3717	-0.221635	-0.270545
		2000-11-12	18.0925	317	18.3193	-0.226757	-0.272936
		2000-11-13	18.0334	318	18.2685	-0.235089	-0.275034
		2000-11-14	17.9673	319	18.2134	-0.246127	-0.275571
		2000-11-15	17.9138	320	18.167	-0.253179	-0.277579
		2000-11-16	17.8566	321	18.1199	-0.263351	-0.278537
		2000-11-17	17.7939	322	18.0661	-0.272127	-0.279344
		2000-11-18	17.7179	323	18.0148	-0.296898	-0.280386
		2000-11-19	17.644	324	17.9603	-0.316328	-0.281511
		2000-11-20	17.5866	325	17.9099	-0.323233	-0.282996
		2000-11-21	17.5364	326	17.8645	-0.328156	-0.284292
		2000-11-22	17.4837	327	17.8129	-0.329241	-0.284839
		2000-11-23	17.4224	328	17.7626	-0.34015	-0.284453
		2000-11-24	17.3606	329	17.7126	-0.351998	-0.283612
		2000-11-25	17.3029	330	17.651	-0.348081	-0.282052
		2000-11-26	17.2658	331	17.5962	-0.330419	-0.281101
		2000-11-27	17.2223	332	17.5405	-0.318243	-0.279705
		2000-11-28	17.1739	333	17.4833	-0.309331	-0.277815
		2000-11-29	17.1292	334	17.4323	-0.303126	-0.275226
		2000-11-30	17.0814	335	17.3932	-0.311766	-0.272129
		2000-12-01	17.0654	336	17.3554	-0.289952	-0.268366
		2000-12-02	17.0229	337	17.3124	-0.289522	-0.264195
		2000-12-03	16.9771	338	17.2639	-0.286755	-0.259505
		2000-12-04	16.9416	339	17.2175	-0.275839	-0.254348
		2000-12-05	16.9147	340	17.1728	-0.258074	-0.248657
		2000-12-06	16.8838	341	17.1389	-0.255127	-0.242691
		2000-12-07	16.8525	342	17.0898	-0.237313	-0.236513
		2000-12-08	16.8119	343	17.0454	-0.233567	-0.230334
		2000-12-09	16.782	344	16.9934	-0.21136	-0.223805
		2000-12-10	16.7493	345	16.9481	-0.198802	-0.217715
		2000-12-11	16.7058	346	16.8989	-0.193106	-0.212394
		2000-12-12	16.663	347	16.8479	-0.184887	-0.20685
		2000-12-13	16.6192	348	16.7976	-0.178395	-0.201568
		2000-12-14	16.5876	349	16.7561	-0.168458	-0.195941
		2000-12-15	16.5539	350	16.7142	-0.160274	-0.188996
		2000-12-16	16.5229	351	16.6734	-0.15044	-0.184708
		2000-12-17	16.4831	352	16.6301	-0.147001	-0.179444
		2000-12-18	16.432	353	16.5882	-0.156202	-0.174121
		2000-12-19	16.3844	354	16.546	-0.161623	-0.168535
		2000-12-20	16.3542	355	16.5067	-0.152501	-0.16268
		2000-12-21	16.3095	356	16.4587	-0.149173	-0.156478
		2000-12-22	16.2713	357	16.4152	-0.143891	-0.150218
		2000-12-23	16.2168	358	16.3715	-0.154781	-0.144037
		2000-12-24	16.184	359	16.3401	-0.156155	-0.138127
		2000-12-25	16.1367	360	16.3021	-0.165377	-0.133546
		2000-12-26	16.0904	361	16.2612	-0.170768	-0.130515
		2000-12-27	16.0718	362	16.2238	-0.151948	-0.128239
		2000-12-28	16.0449	363	16.1957	-0.150842	-0.126896
		2000-12-29	16.0284	364	16.1627	-0.13433	-0.126267
		2000-12-30	16.0076	365	16.111	-0.103403	-0.125979
		2000-12-31	15.965	366	16.1263	-0.161324	-0.126309
		2001-01-01	15.927	1	16.0586	-0.131602	-0.127198
		2001-01-02	15.9066	2	16.0336	-0.127068	-0.127858
		2001-01-03	15.9	3	16.0082	-0.108251	-0.128552
		2001-01-04	15.9012	4	15.9836	-0.0824374	-0.129836
		2001-01-05	15.8906	5	15.9597	-0.0690498	-0.131154
		2001-01-06	15.8768	6	15.9263	-0.0495197	-0.132716
		2001-01-07	15.8487	7	15.8968	-0.0481382	-0.134044
		2001-01-08	15.8411	8	15.8752	-0.03407	-0.136611
		2001-01-09	15.7787	9	15.8401	-0.0613593	-0.138963
		2001-01-10	15.7045	10	15.8067	-0.102187	-0.142844
		2001-01-11	15.6617	11	15.7783	-0.116611	-0.149002
		2001-01-12	15.6264	12	15.7645	-0.138082	-0.156324
		2001-01-13	15.5925	13	15.7421	-0.149608	-0.165141
		2001-01-14	15.5651	14	15.7167	-0.151618	-0.174833
		2001-01-15	15.538	15	15.6983	-0.160354	-0.182001
		2001-01-16	15.503	16	15.6767	-0.173663	-0.189423
		2001-01-17	15.4853	17	15.6613	-0.175995	-0.199153
		2001-01-18	15.4631	18	15.6456	-0.182457	-0.210748
		2001-01-19	15.4437	19	15.6347	-0.19103	-0.223586
		2001-01-20	15.4259	20	15.6146	-0.188696	-0.237759
		2001-01-21	15.3944	21	15.5852	-0.190769	-0.252004
		2001-01-22	15.3691	22	15.5637	-0.194599	-0.2665
		2001-01-23	15.3103	23	15.5435	-0.233172	-0.28095
		2001-01-24	15.289	24	15.5249	-0.235928	-0.294195
		2001-01-25	15.2099	25	15.4971	-0.287195	-0.305021
		2001-01-26	15.1504	26	15.4871	-0.336688	-0.315222
		2001-01-27	15.0986	27	15.4691	-0.370502	-0.325471
		2001-01-28	15.0557	28	15.4546	-0.398847	-0.335047
		2001-01-29	15.0381	29	15.4323	-0.394167	-0.343887
		2001-01-30	15.0341	30	15.4105	-0.376351	-0.352208
		2001-01-31	15.0458	31	15.4001	-0.354271	-0.360264
		2001-02-01	14.9659	32	15.3849	-0.418978	-0.36822
		2001-02-02	14.9168	33	15.3729	-0.456109	-0.37625
		2001-02-03	14.8803	34	15.3479	-0.46758	-0.383165
		2001-02-04	14.8392	35	15.3334	-0.494214	-0.38954
		2001-02-05	14.8458	36	15.3226	-0.476893	-0.394852
		2001-02-06	14.8244	37	15.3074	-0.482997	-0.399952
		2001-02-07	14.8246	38	15.2922	-0.467571	-0.40333
		2001-02-08	14.8259	39	15.2846	-0.458716	-0.40655
		2001-02-09	14.8508	40	15.2778	-0.426981	-0.407417
		2001-02-10	14.839	41	15.2616	-0.422614	-0.406083
		2001-02-11	14.806	42	15.2515	-0.44555	-0.403686
		2001-02-12	14.8146	43	15.2515	-0.436907	-0.40064
		2001-02-13	14.8211	44	15.2379	-0.416809	-0.397907
		2001-02-14	14.8153	45	15.2253	-0.409986	-0.39598
		2001-02-15	14.8008	46	15.2161	-0.41534	-0.396555
		2001-02-16	14.7982	47	15.2129	-0.414671	-0.395589
		2001-02-17	14.7839	48	15.2073	-0.423371	-0.39456
		2001-02-18	14.8002	49	15.1987	-0.398481	-0.393409
		2001-02-19	14.8121	50	15.1921	-0.379943	-0.390826
		2001-02-20	14.8328	51	15.183	-0.350139	-0.38896
		2001-02-21	14.8305	52	15.1781	-0.347583	-0.385746
		2001-02-22	14.8393	53	15.1738	-0.33452	-0.38157
		2001-02-23	14.8384	54	15.1709	-0.332512	-0.377893
		2001-02-24	14.8433	55	15.1566	-0.313227	-0.375196
		2001-02-25	14.8573	56	15.154	-0.296654	-0.372328
		2001-02-26	14.8492	57	15.1478	-0.298598	-0.368593
		2001-02-27	14.8373	58	15.1448	-0.307455	-0.365094
		2001-02-28	14.8271	59	15.1393	-0.312192	-0.362336
		2001-03-01	14.8135	60	15.132	-0.318534	-0.360137
		2001-03-02	14.7626	61	15.1341	-0.371525	-0.358069
		2001-03-03	14.7395	62	15.1295	-0.389991	-0.356381
		2001-03-04	14.7025	63	15.1277	-0.425231	-0.354169
		2001-03-05	14.688	64	15.1211	-0.433048	-0.353709
		2001-03-06	14.7106	65	15.1273	-0.416744	-0.352041
		2001-03-07	14.7164	66	15.1372	-0.420899	-0.349359
		2001-03-08	14.7463	67	15.1329	-0.386595	-0.346502
		2001-03-09	14.7777	68	15.12	-0.342286	-0.344547
		2001-03-10	14.7645	69	15.1129	-0.348399	-0.342956
		2001-03-11	14.768	70	15.1141	-0.346086	-0.342238
		2001-03-12	14.7816	71	15.1182	-0.336565	-0.341978
		2001-03-13	14.7872	72	15.1207	-0.333508	-0.341554
		2001-03-14	14.7904	73	15.1223	-0.331929	-0.341352
		2001-03-15	14.7951	74	15.1292	-0.334061	-0.341026
		2001-03-16	14.7828	75	15.1269	-0.344031	-0.33977
		2001-03-17	14.7768	76	15.1301	-0.353299	-0.335756
		2001-03-18	14.768	77	15.132	-0.364009	-0.33116
		2001-03-19	14.7813	78	15.1384	-0.357028	-0.3259
		2001-03-20	14.7666	79	15.1512	-0.384668	-0.322052
		2001-03-21	14.8266	80	15.1565	-0.329906	-0.320074
		2001-03-22	14.9011	81	15.1708	-0.269684	-0.319682
		2001-03-23	14.9195	82	15.1814	-0.261874	-0.321051
		2001-03-24	14.9108	83	15.1867	-0.275882	-0.32421
		2001-03-25	14.9077	84	15.1925	-0.284759	-0.327659
		2001-03-26	14.902	85	15.1937	-0.291712	-0.333573
		2001-03-27	14.9246	86	15.2134	-0.288829	-0.341561
		2001-03-28	14.9439	87	15.2298	-0.285904	-0.351807
		2001-03-29	14.9354	88	15.2368	-0.301369	-0.362481
		2001-03-30	14.9461	89	15.2485	-0.302429	-0.373942
		2001-03-31	14.9861	90	15.267	-0.280847	-0.384043
		2001-04-01	15.0215	91	15.2726	-0.251113	-0.391754
		2001-04-02	15.0312	92	15.2833	-0.252093	-0.397659
		2001-04-03	15.0268	93	15.2942	-0.267436	-0.402891
		2001-04-04	14.9936	94	15.3112	-0.317614	-0.405902
		2001-04-05	14.9612	95	15.3186	-0.357394	-0.40989
		2001-04-06	14.9249	96	15.334	-0.409145	-0.416911
		2001-04-07	14.9177	97	15.3453	-0.427661	-0.423708
		2001-04-08	14.9147	98	15.3517	-0.437059	-0.430282
		2001-04-09	14.92	99	15.3719	-0.451883	-0.436224
		2001-04-10	14.8613	100	15.3848	-0.523498	-0.441925
		2001-04-11	14.8223	101	15.3985	-0.576194	-0.446811
		2001-04-12	14.7691	102	15.41	-0.640903	-0.451306
		2001-04-13	14.7701	103	15.4223	-0.652143	-0.455684
		2001-04-14	14.766	104	15.4439	-0.677902	-0.459865
		2001-04-15	14.8173	105	15.4643	-0.647058	-0.465581
		2001-04-16	14.9005	106	15.4851	-0.584619	-0.472568
		2001-04-17	14.9639	107	15.5051	-0.541177	-0.480442
		2001-04-18	15.0143	108	15.5283	-0.513979	-0.487115
		2001-04-19	15.0734	109	15.5483	-0.474986	-0.492256
		2001-04-20	15.1308	110	15.5803	-0.449548	-0.496632
		2001-04-21	15.1216	111	15.6019	-0.480314	-0.498244
		2001-04-22	15.1591	112	15.6249	-0.465799	-0.499006
		2001-04-23	15.179	113	15.6521	-0.473084	-0.498737
		2001-04-24	15.2188	114	15.6818	-0.463011	-0.497134
		2001-04-25	15.2563	115	15.719	-0.46276	-0.492745
		2001-04-26	15.3205	116	15.7559	-0.435401	-0.486477
		2001-04-27	15.3708	117	15.7916	-0.420757	-0.47845
		2001-04-28	15.3795	118	15.8122	-0.432704	-0.46943
		2001-04-29	15.4145	119	15.8424	-0.427855	-0.459825
		2001-04-30	15.4218	120	15.8741	-0.452346	-0.450279
		2001-05-01	15.435	121	15.8957	-0.460704	-0.443434
		2001-05-02	15.4491	122	15.9374	-0.488315	-0.436672
		2001-05-03	15.5113	123	15.9789	-0.467626	-0.430668
		2001-05-04	15.5442	124	16.016	-0.471859	-0.425704
		2001-05-05	15.5619	125	16.0506	-0.488654	-0.421657
		2001-05-06	15.6372	126	16.0947	-0.457522	-0.416808
		2001-05-07	15.6913	127	16.1418	-0.450516	-0.412329
		2001-05-08	15.7552	128	16.1841	-0.428982	-0.406726
		2001-05-09	15.8128	129	16.2166	-0.403813	-0.402016
		2001-05-10	15.8607	130	16.2525	-0.391822	-0.397745
		2001-05-11	15.9009	131	16.2891	-0.388151	-0.39519
		2001-05-12	15.9383	132	16.3384	-0.400094	-0.393821
		2001-05-13	16.0073	133	16.3889	-0.381542	-0.392509
		2001-05-14	16.0607	134	16.4504	-0.389742	-0.391101
		2001-05-15	16.1462	135	16.5069	-0.36069	-0.388788
		2001-05-16	16.1726	136	16.5518	-0.379266	-0.385369
		2001-05-17	16.2679	137	16.6063	-0.338319	-0.380084
		2001-05-18	16.3177	138	16.6515	-0.333845	-0.37458
		2001-05-19	16.3785	139	16.7046	-0.326074	-0.369219
		2001-05-20	16.4236	140	16.7517	-0.32814	-0.364223
		2001-05-21	16.4635	141	16.7984	-0.334844	-0.359389
		2001-05-22	16.5041	142	16.8355	-0.331436	-0.354382
		2001-05-23	16.578	143	16.883	-0.304995	-0.349005
		2001-05-24	16.6111	144	16.9328	-0.321693	-0.343746
		2001-05-25	16.6523	145	16.9869	-0.334655	-0.339096
		2001-05-26	16.666	146	17.0248	-0.358737	-0.333029
		2001-05-27	16.6894	147	17.069	-0.379676	-0.32566
		2001-05-28	16.7205	148	17.1139	-0.393366	-0.319433
		2001-05-29	16.7624	149	17.1481	-0.385607	-0.312818
		2001-05-30	16.8144	150	17.1973	-0.382955	-0.306238
		2001-05-31	16.8962	151	17.2544	-0.358143	-0.297254
		2001-06-01	16.9888	152	17.3186	-0.32976	-0.289829
		2001-06-02	17.0715	153	17.374	-0.302486	-0.284128
		2001-06-03	17.1205	154	17.4315	-0.311034	-0.279855
		2001-06-04	17.1428	155	17.4815	-0.338769	-0.274025
		2001-06-05	17.2234	156	17.5359	-0.31253	-0.268315
		2001-06-06	17.2965	157	17.5968	-0.300306	-0.261747
		2001-06-07	17.3806	158	17.6482	-0.26767	-0.255074
		2001-06-08	17.4627	159	17.7087	-0.246025	-0.245405
		2001-06-09	17.5112	160	17.7636	-0.252332	-0.233874
		2001-06-10	17.6164	161	17.8225	-0.20614	-0.220955
		2001-06-11	17.702	162	17.881	-0.179006	-0.208002
		2001-06-12	17.7485	163	17.9432	-0.194747	-0.195085
		2001-06-13	17.8154	164	18.0067	-0.191289	-0.183931
		2001-06-14	17.9043	165	18.0676	-0.163285	-0.173573
		2001-06-15	17.9966	166	18.1063	-0.10975	-0.164052
		2001-06-16	18.0539	167	18.1695	-0.115586	-0.154353
		2001-06-17	18.0672	168	18.23	-0.162814	-0.143887
		2001-06-18	18.0859	169	18.2838	-0.19786	-0.133045
		2001-06-19	18.18	170	18.3333	-0.153257	-0.121806
		2001-06-20	18.2318	171	18.3953	-0.163541	-0.113634
		2001-06-21	18.3239	172	18.4583	-0.134391	-0.10679
		2001-06-22	18.407	173	18.5118	-0.104808	-0.102735
		2001-06-23	18.5482	174	18.5798	-0.0316191	-0.098943
		2001-06-24	18.6576	175	18.6463	0.0112644	-0.0954327
		2001-06-25	18.7402	176	18.7114	0.0288354	-0.0926173
		2001-06-26	18.7876	177	18.7787	0.00891009	-0.0886443
		2001-06-27	18.8454	178	18.8512	-0.00586365	-0.0835698
		2001-06-28	18.8657	179	18.9166	-0.0509719	-0.0785162
		2001-06-29	18.9027	180	18.9749	-0.0722109	-0.0762867
		2001-06-30	18.9694	181	19.0419	-0.0725316	-0.0769134
		2001-07-01	19.07	182	19.1087	-0.0387665	-0.0784573
		2001-07-02	19.1968	183	19.1853	0.0114824	-0.0781067
		2001-07-03	19.2691	184	19.2549	0.014237	-0.075907
		2001-07-04	19.3296	185	19.3312	-0.00160306	-0.0759834
		2001-07-05	19.3379	186	19.4053	-0.0673614	-0.0759786
		2001-07-06	19.3653	187	19.4603	-0.0950015	-0.0767826
		2001-07-07	19.3752	188	19.5213	-0.146014	-0.0792131
		2001-07-08	19.4556	189	19.5878	-0.132271	-0.0852604
		2001-07-09	19.5086	190	19.6556	-0.147022	-0.0930202
		2001-07-10	19.5987	191	19.7204	-0.121678	-0.0990069
		2001-07-11	19.7227	192	19.7825	-0.0598179	-0.102229
		2001-07-12	19.8237	193	19.8662	-0.0425099	-0.105317
		2001-07-13	19.8843	194	19.9239	-0.0396835	-0.108207
		2001-07-14	19.8946	195	19.991	-0.0963989	-0.110448
		2001-07-15	19.914	196	20.0426	-0.128551	-0.113269
		2001-07-16	19.9443	197	20.1062	-0.161903	-0.118509
		2001-07-17	20.0116	198	20.1639	-0.152297	-0.126913
		2001-07-18	20.0667	199	20.1986	-0.131867	-0.133932
		2001-07-19	20.0966	200	20.2522	-0.155549	-0.141546
		2001-07-20	20.1344	201	20.2978	-0.163398	-0.146937
		2001-07-21	20.2044	202	20.3629	-0.158511	-0.150283
		2001-07-22	20.2441	203	20.4219	-0.177723	-0.151413
		2001-07-23	20.2626	204	20.4757	-0.213036	-0.154709
		2001-07-24	20.3058	205	20.5273	-0.22153	-0.158625
		2001-07-25	20.4279	206	20.5786	-0.150764	-0.163057
		2001-07-26	20.5435	207	20.6312	-0.0877554	-0.169455
		2001-07-27	20.5781	208	20.6766	-0.0985087	-0.175499
		2001-07-28	20.5878	209	20.7255	-0.137661	-0.181734
		2001-07-29	20.6301	210	20.7695	-0.139432	-0.185702
		2001-07-30	20.6691	211	20.8262	-0.157162	-0.188155
		2001-07-31	20.6869	212	20.8829	-0.195973	-0.189068
		2001-08-01	20.7	213	20.9406	-0.240643	-0.188873
		2001-08-02	20.7781	214	20.9744	-0.196342	-0.187499
		2001-08-03	20.7798	215	21.0098	-0.230028	-0.185712
		2001-08-04	20.8204	216	21.0495	-0.229093	-0.185388
		2001-08-05	20.8803	217	21.0757	-0.195369	-0.188337
		2001-08-06	20.9255	218	21.1054	-0.179909	-0.191157
		2001-08-07	20.9211	219	21.1523	-0.231169	-0.193503
		2001-08-08	20.9167	220	21.1812	-0.26448	-0.194872
		2001-08-09	20.9645	221	21.2192	-0.254647	-0.19936
		2001-08-10	21.0004	222	21.2521	-0.251771	-0.206917
		2001-08-11	21.0597	223	21.2835	-0.223823	-0.213415
		2001-08-12	21.0799	224	21.3067	-0.226722	-0.218793
		2001-08-13	21.1188	225	21.3343	-0.215449	-0.224008
		2001-08-14	21.1467	226	21.3489	-0.202122	-0.228558
		2001-08-15	21.19	227	21.3794	-0.189317	-0.231263
		2001-08-16	21.255	228	21.4014	-0.146444	-0.232754
		2001-08-17	21.3297	229	21.4204	-0.0906523	-0.235934
		2001-08-18	21.3356	230	21.4375	-0.101917	-0.23893
		2001-08-19	21.3004	231	21.4541	-0.153689	-0.242836
		2001-08-20	21.2148	232	21.4618	-0.246967	-0.247357
		2001-08-21	21.2066	233	21.4689	-0.26233	-0.252402
		2001-08-22	21.1993	234	21.4827	-0.283417	-0.257246
		2001-08-23	21.2193	235	21.4819	-0.262597	-0.262032
		2001-08-24	21.1981	236	21.4835	-0.285426	-0.267223
		2001-08-25	21.18	237	21.4944	-0.314441	-0.27229
		2001-08-26	21.2033	238	21.4967	-0.293456	-0.276286
		2001-08-27	21.208	239	21.507	-0.299014	-0.280249
		2001-08-28	21.2114	240	21.5072	-0.295882	-0.285314
		2001-08-29	21.2173	241	21.511	-0.293651	-0.292217
		2001-08-30	21.2479	242	21.525	-0.27713	-0.299946
		2001-08-31	21.2427	243	21.5281	-0.285371	-0.307691
		2001-09-01	21.2307	244	21.5225	-0.291731	-0.317361
		2001-09-02	21.1894	245	21.5093	-0.319899	-0.326029
		2001-09-03	21.1562	246	21.5025	-0.34628	-0.332672
		2001-09-04	21.1587	247	21.4897	-0.330994	-0.336032
		2001-09-05	21.1508	248	21.4821	-0.331268	-0.338805
		2001-09-06	21.0969	249	21.4734	-0.376483	-0.341193
		2001-09-07	21.0509	250	21.459	-0.40807	-0.344155
		2001-09-08	21.0306	251	21.4409	-0.410385	-0.347333
		2001-09-09	21.0182	252	21.422	-0.403769	-0.350437
		2001-09-10	21.0541	253	21.3978	-0.343696	-0.355878
		2001-09-11	21.025	254	21.3706	-0.34563	-0.360587
		2001-09-12	20.9832	255	21.3506	-0.367403	-0.365682
		2001-09-13	20.9274	256	21.3365	-0.409196	-0.370381
		2001-09-14	20.9021	257	21.3233	-0.421205	-0.374973
		2001-09-15	20.9171	258	21.2959	-0.37878	-0.378619
		2001-09-16	20.8939	259	21.2747	-0.380764	-0.3827
		2001-09-17	20.8874	260	21.2494	-0.361956	-0.386193
		2001-09-18	20.8612	261	21.2142	-0.352963	-0.389113
		2001-09-19	20.8357	262	21.1835	-0.347764	-0.392055
		2001-09-20	20.8124	263	21.1579	-0.345536	-0.394566
		2001-09-21	20.7637	264	21.1188	-0.355052	-0.394957
		2001-09-22	20.7233	265	21.0748	-0.351439	-0.395365
		2001-09-23	20.6426	266	21.0233	-0.380784	-0.395703
		2001-09-24	20.5722	267	20.9798	-0.407563	-0.396651
		2001-09-25	20.476	268	20.9327	-0.456696	-0.400397
		2001-09-26	20.4377	269	20.878	-0.440256	-0.404475
		2001-09-27	20.3859	270	20.8347	-0.448761	-0.40775
		2001-09-28	20.3588	271	20.7934	-0.434609	-0.408828
		2001-09-29	20.3361	272	20.751	-0.414878	-0.408706
		2001-09-30	20.3088	273	20.7036	-0.394753	-0.409231
		2001-10-01	20.2412	274	20.6554	-0.414169	-0.409465
		2001-10-02	20.1861	275	20.6108	-0.424675	-0.409968
		2001-10-03	20.1342	276	20.5681	-0.4339	-0.409987
		2001-10-04	20.0928	277	20.512	-0.419251	-0.410154
		2001-10-05	20.0658	278	20.4724	-0.406606	-0.409835
		2001-10-06	20.0362	279	20.4244	-0.388187	-0.408913
		2001-10-07	19.9582	280	20.3785	-0.420327	-0.407719
		2001-10-08	19.8836	281	20.3041	-0.42051	-0.404848
		2001-10-09	19.8104	282	20.2426	-0.432229	-0.401415
		2001-10-10	19.7376	283	20.1936	-0.456077	-0.39688
		2001-10-11	19.6699	284	20.1379	-0.46796	-0.393189
		2001-10-12	19.6134	285	20.079	-0.465655	-0.388929
		2001-10-13	19.5813	286	20.0228	-0.441539	-0.384841
		2001-10-14	19.5571	287	19.9746	-0.417546	-0.382062
		2001-10-15	19.5319	288	19.9264	-0.394513	-0.379395
		2001-10-16	19.4845	289	19.8723	-0.387787	-0.375642
		2001-10-17	19.4464	290	19.8234	-0.377069	-0.371618
		2001-10-18	19.4189	291	19.7724	-0.353527	-0.368083
		2001-10-19	19.3631	292	19.7158	-0.352759	-0.36509
		2001-10-20	19.3174	293	19.6534	-0.335986	-0.3625
		2001-10-21	19.2594	294	19.5868	-0.32738	-0.360204
		2001-10-22	19.2069	295	19.5226	-0.315629	-0.356513
		2001-10-23	19.167	296	19.4616	-0.294628	-0.352631
		2001-10-24	19.0992	297	19.4038	-0.304593	-0.348515
		2001-10-25	19.0235	298	19.3441	-0.320649	-0.343776
		2001-10-26	18.972	299	19.3015	-0.329507	-0.338221
		2001-10-27	18.917	300	19.238	-0.320965	-0.332588
		2001-10-28	18.8719	301	19.1839	-0.311965	-0.328219
		2001-10-29	18.8054	302	19.1369	-0.331509	-0.324113
		2001-10-30	18.7674	303	19.0821	-0.314751	-0.321013
		2001-10-31	18.7514	304	19.053	-0.30159	-0.317536
		2001-11-01	18.6833	305	18.9873	-0.303957	-0.314346
		2001-11-02	18.6053	306	18.9331	-0.327824	-0.312529
		2001-11-03	18.546	307	18.8755	-0.32947	-0.31183
		2001-11-04	18.4885	308	18.8174	-0.328911	-0.313393
		2001-11-05	18.4417	309	18.761	-0.319313	-0.314919
		2001-11-06	18.4034	310	18.713	-0.309593	-0.316301
		2001-11-07	18.3504	311	18.6544	-0.304054	-0.318119
		2001-11-08	18.2901	312	18.5988	-0.308733	-0.319222
		2001-11-09	18.2338	313	18.5477	-0.313904	-0.319618
		2001-11-10	18.1799	314	18.4812	-0.301336	-0.319802
		2001-11-11	18.1339	315	18.4305	-0.29664	-0.320701
		2001-11-12	18.0612	316	18.3717	-0.310482	-0.32211
		2001-11-13	18.0249	317	18.3193	-0.294355	-0.323008
		2001-11-14	17.967	318	18.2685	-0.301528	-0.322898
		2001-11-15	17.93	319	18.2134	-0.283466	-0.322647
		2001-11-16	17.8856	320	18.167	-0.281363	-0.321923
		2001-11-17	17.8209	321	18.1199	-0.299036	-0.320508
		2001-11-18	17.7343	322	18.0661	-0.331777	-0.319178
		2001-11-19	17.6319	323	18.0148	-0.382896	-0.317878
		2001-11-20	17.5872	324	17.9603	-0.37314	-0.318064
		2001-11-21	17.5528	325	17.9099	-0.357106	-0.318975
		2001-11-22	17.5154	326	17.8645	-0.349156	-0.320186
		2001-11-23	17.4753	327	17.8129	-0.337695	-0.321326
		2001-11-24	17.4301	328	17.7626	-0.332516	-0.322161
		2001-11-25	17.3776	329	17.7126	-0.335022	-0.322986
		2001-11-26	17.3031	330	17.651	-0.347933	-0.323994
		2001-11-27	17.2419	331	17.5962	-0.354258	-0.325088
		2001-11-28	17.1821	332	17.5405	-0.358436	-0.327395
		2001-11-29	17.1718	333	17.4833	-0.311446	-0.329418
		2001-11-30	17.1382	334	17.4323	-0.294058	-0.332964
		2001-12-01	17.1109	335	17.3932	-0.282246	-0.336479
		2001-12-02	17.07	336	17.3554	-0.285358	-0.339501
		2001-12-03	17.0229	337	17.3124	-0.289587	-0.341024
		2001-12-04	16.974	338	17.2639	-0.289919	-0.340748
		2001-12-05	16.8926	339	17.2175	-0.324887	-0.340383
		2001-12-06	16.8358	340	17.1728	-0.336929	-0.341293
		2001-12-07	16.7986	341	17.1389	-0.340375	-0.343015
		2001-12-08	16.7469	342	17.0898	-0.342933	-0.34612
		2001-12-09	16.7065	343	17.0454	-0.33895	-0.349915
		2001-12-10	16.6673	344	16.9934	-0.326084	-0.354096
		2001-12-11	16.6212	345	16.9481	-0.326895	-0.358249
		2001-12-12	16.5556	346	16.8989	-0.343289	-0.361524
		2001-12-13	16.4843	347	16.8479	-0.363579	-0.364102
		2001-12-14	16.4354	348	16.7976	-0.362211	-0.367701
		2001-12-15	16.3662	349	16.7561	-0.389832	-0.371351
		2001-12-16	16.3274	350	16.7142	-0.386823	-0.37512
		2001-12-17	16.2837	351	16.6734	-0.389707	-0.378629
		2001-12-18	16.2526	352	16.6301	-0.377444	-0.381793
		2001-12-19	16.2136	353	16.5882	-0.374631	-0.384845
		2001-12-20	16.1838	354	16.546	-0.362199	-0.3866
		2001-12-21	16.1223	355	16.5067	-0.384382	-0.387855
		2001-12-22	16.0579	356	16.4587	-0.400822	-0.388625
		2001-12-23	15.9843	357	16.4152	-0.430843	-0.389912
		2001-12-24	15.9252	358	16.3715	-0.446368	-0.391831
		2001-12-25	15.8797	359	16.3401	-0.46046	-0.394479
		2001-12-26	15.8296	360	16.3021	-0.472529	-0.39679
		2001-12-27	15.8087	361	16.2612	-0.452485	-0.397455
		2001-12-28	15.788	362	16.2238	-0.435783	-0.397775
		2001-12-29	15.7763	363	16.1957	-0.419431	-0.39768
		2001-12-30	15.7591	364	16.1627	-0.403563	-0.396138
		2001-12-31	15.7157	365	16.111	-0.395311	-0.394387
		2002-01-01	15.6679	1	16.0586	-0.390615	-0.392851
		2002-01-02	15.6491	2	16.0336	-0.384501	-0.391992
		2002-01-03	15.6267	3	16.0082	-0.381487	-0.391366
		2002-01-04	15.6061	4	15.9836	-0.377524	-0.391372
		2002-01-05	15.585	5	15.9597	-0.374607	-0.390586
		2002-01-06	15.5628	6	15.9263	-0.363468	-0.389147
		2002-01-07	15.5153	7	15.8968	-0.381523	-0.38655
		2002-01-08	15.4787	8	15.8752	-0.396524	-0.383849
		2002-01-09	15.4345	9	15.8401	-0.405544	-0.381343
		2002-01-10	15.4105	10	15.8067	-0.396203	-0.378839
		2002-01-11	15.415	11	15.7783	-0.36325	-0.377178
		2002-01-12	15.3913	12	15.7645	-0.373182	-0.376112
		2002-01-13	15.3827	13	15.7421	-0.359368	-0.375764
		2002-01-14	15.3731	14	15.7167	-0.343552	-0.375474
		2002-01-15	15.3641	15	15.6983	-0.334292	-0.375041
		2002-01-16	15.3331	16	15.6767	-0.343627	-0.374493
		2002-01-17	15.3096	17	15.6613	-0.351673	-0.372999
		2002-01-18	15.2897	18	15.6456	-0.355857	-0.371858
		2002-01-19	15.2723	19	15.6347	-0.362378	-0.370136
		2002-01-20	15.2537	20	15.6146	-0.360821	-0.369076
		2002-01-21	15.2275	21	15.5852	-0.35765	-0.369587
		2002-01-22	15.2108	22	15.5637	-0.352929	-0.370145
		2002-01-23	15.1781	23	15.5435	-0.365325	-0.37023
		2002-01-24	15.1396	24	15.5249	-0.385288	-0.370521
		2002-01-25	15.0997	25	15.4971	-0.397408	-0.372446
		2002-01-26	15.0844	26	15.4871	-0.402669	-0.374903
		2002-01-27	15.0653	27	15.4691	-0.40378	-0.3767
		2002-01-28	15.0456	28	15.4546	-0.409	-0.379547
		2002-01-29	15.0374	29	15.4323	-0.394873	-0.383061
		2002-01-30	15.0281	30	15.4105	-0.382322	-0.386103
		2002-01-31	15.0259	31	15.4001	-0.374176	-0.38845
		2002-02-01	15.0452	32	15.3849	-0.339678	-0.389443
		2002-02-02	15.0257	33	15.3729	-0.347255	-0.389902
		2002-02-03	15.022	34	15.3479	-0.325869	-0.390048
		2002-02-04	14.9906	35	15.3334	-0.342782	-0.390566
		2002-02-05	14.9438	36	15.3226	-0.378798	-0.391852
		2002-02-06	14.9091	37	15.3074	-0.398281	-0.392951
		2002-02-07	14.8931	38	15.2922	-0.399063	-0.393334
		2002-02-08	14.8704	39	15.2846	-0.414266	-0.392895
		2002-02-09	14.8238	40	15.2778	-0.453972	-0.391108
		2002-02-10	14.8246	41	15.2616	-0.436943	-0.388869
		2002-02-11	14.8244	42	15.2515	-0.427107	-0.386639
		2002-02-12	14.8067	43	15.2515	-0.444766	-0.383746
		2002-02-13	14.7889	44	15.2379	-0.448983	-0.381429
		2002-02-14	14.7997	45	15.2253	-0.425552	-0.379312
		2002-02-15	14.8021	46	15.2161	-0.414048	-0.376884
		2002-02-16	14.8315	47	15.2129	-0.381452	-0.375711
		2002-02-17	14.8376	48	15.2073	-0.369631	-0.374066
		2002-02-18	14.832	49	15.1987	-0.36675	-0.373688
		2002-02-19	14.8157	50	15.1921	-0.376375	-0.372616
		2002-02-20	14.7867	51	15.183	-0.396232	-0.370221
		2002-02-21	14.7922	52	15.1781	-0.385882	-0.367266
		2002-02-22	14.797	53	15.1738	-0.376835	-0.365167
		2002-02-23	14.7988	54	15.1709	-0.372106	-0.363867
		2002-02-24	14.8128	55	15.1566	-0.343785	-0.361377
		2002-02-25	14.8184	56	15.154	-0.335519	-0.359718
		2002-02-26	14.811	57	15.1478	-0.336865	-0.358809
		2002-02-27	14.8225	58	15.1448	-0.322222	-0.357425
		2002-02-28	14.814	59	15.1393	-0.32535	-0.356018
		2002-03-01	14.8132	60	15.132	-0.318826	-0.356633
		2002-03-02	14.8328	61	15.1341	-0.301315	-0.359185
		2002-03-03	14.825	62	15.1295	-0.304509	-0.363793
		2002-03-04	14.8298	63	15.1277	-0.297888	-0.368964
		2002-03-05	14.8065	64	15.1211	-0.31454	-0.374551
		2002-03-06	14.8167	65	15.1273	-0.310631	-0.377658
		2002-03-07	14.8303	66	15.1372	-0.306938	-0.378408
		2002-03-08	14.8232	67	15.1329	-0.309644	-0.378775
		2002-03-09	14.7839	68	15.12	-0.336084	-0.379371
		2002-03-10	14.7376	69	15.1129	-0.375271	-0.380833
		2002-03-11	14.7348	70	15.1141	-0.379247	-0.383693
		2002-03-12	14.731	71	15.1182	-0.387199	-0.387494
		2002-03-13	14.7208	72	15.1207	-0.399819	-0.39103
		2002-03-14	14.7191	73	15.1223	-0.40324	-0.394794
		2002-03-15	14.7224	74	15.1292	-0.406775	-0.397784
		2002-03-16	14.6828	75	15.1269	-0.444023	-0.401384
		2002-03-17	14.6395	76	15.1301	-0.490599	-0.405625
		2002-03-18	14.6124	77	15.132	-0.519678	-0.408417
		2002-03-19	14.6136	78	15.1384	-0.524787	-0.410776
		2002-03-20	14.6169	79	15.1512	-0.534342	-0.411185
		2002-03-21	14.6869	80	15.1565	-0.469604	-0.410017
		2002-03-22	14.7521	81	15.1708	-0.418708	-0.408552
		2002-03-23	14.7845	82	15.1814	-0.396894	-0.406098
		2002-03-24	14.792	83	15.1867	-0.394707	-0.402663
		2002-03-25	14.7765	84	15.1925	-0.415966	-0.396622
		2002-03-26	14.7641	85	15.1937	-0.429603	-0.389468
		2002-03-27	14.7639	86	15.2134	-0.449551	-0.381041
		2002-03-28	14.7869	87	15.2298	-0.442929	-0.372856
		2002-03-29	14.8016	88	15.2368	-0.435147	-0.36502
		2002-03-30	14.8334	89	15.2485	-0.415053	-0.358274
		2002-03-31	14.8401	90	15.267	-0.426841	-0.350868
		2002-04-01	14.8441	91	15.2726	-0.428539	-0.34319
		2002-04-02	14.8951	92	15.2833	-0.388262	-0.33423
		2002-04-03	14.9256	93	15.2942	-0.368668	-0.326818
		2002-04-04	14.9844	94	15.3112	-0.326816	-0.319596
		2002-04-05	15.0431	95	15.3186	-0.275578	-0.314391
		2002-04-06	15.0711	96	15.334	-0.262977	-0.310325
		2002-04-07	15.1093	97	15.3453	-0.236022	-0.306503
		2002-04-08	15.1187	98	15.3517	-0.233036	-0.302636
		2002-04-09	15.1778	99	15.3719	-0.194051	-0.297039
		2002-04-10	15.2202	100	15.3848	-0.164627	-0.290633
		2002-04-11	15.2641	101	15.3985	-0.134376	-0.283097
		2002-04-12	15.2558	102	15.41	-0.15429	-0.275819
		2002-04-13	15.2541	103	15.4223	-0.168162	-0.268658
		2002-04-14	15.2395	104	15.4439	-0.204398	-0.260736
		2002-04-15	15.2425	105	15.4643	-0.221841	-0.252894
		2002-04-16	15.2248	106	15.4851	-0.260261	-0.245238
		2002-04-17	15.2542	107	15.5051	-0.250872	-0.23978
		2002-04-18	15.2259	108	15.5283	-0.302411	-0.235278
		2002-04-19	15.2307	109	15.5483	-0.317692	-0.230618
		2002-04-20	15.2669	110	15.5803	-0.313443	-0.226793
		2002-04-21	15.3052	111	15.6019	-0.296734	-0.222621
		2002-04-22	15.3427	112	15.6249	-0.282244	-0.218797
		2002-04-23	15.3734	113	15.6521	-0.278681	-0.215204
		2002-04-24	15.4337	114	15.6818	-0.248066	-0.212622
		2002-04-25	15.4816	115	15.719	-0.237427	-0.21074
		2002-04-26	15.5324	116	15.7559	-0.223461	-0.209674
		2002-04-27	15.567	117	15.7916	-0.224609	-0.207587
		2002-04-28	15.5919	118	15.8122	-0.220302	-0.204987
		2002-04-29	15.665	119	15.8424	-0.177405	-0.201539
		2002-04-30	15.6825	120	15.8741	-0.191578	-0.195756
		2002-05-01	15.6968	121	15.8957	-0.198845	-0.189053
		2002-05-02	15.7129	122	15.9374	-0.224516	-0.184015
		2002-05-03	15.7453	123	15.9789	-0.233613	-0.175896
		2002-05-04	15.829	124	16.016	-0.187022	-0.166669
		2002-05-05	15.8898	125	16.0506	-0.160833	-0.156426
		2002-05-06	15.9569	126	16.0947	-0.137813	-0.146386
		2002-05-07	16.0205	127	16.1418	-0.121298	-0.136774
		2002-05-08	16.0589	128	16.1841	-0.125262	-0.126634
		2002-05-09	16.1001	129	16.2166	-0.116565	-0.115277
		2002-05-10	16.1443	130	16.2525	-0.108184	-0.103343
		2002-05-11	16.1867	131	16.2891	-0.102383	-0.0917917
		2002-05-12	16.2467	132	16.3384	-0.0917003	-0.0807787
		2002-05-13	16.2987	133	16.3889	-0.0901455	-0.0714925
		2002-05-14	16.3495	134	16.4504	-0.100961	-0.064458
		2002-05-16	16.5035	136	16.5518	-0.0483597	-0.057191
		2002-05-17	16.5471	137	16.6063	-0.0591723	-0.0495986
		2002-05-18	16.5518	138	16.6515	-0.0997308	-0.0412012
		2002-05-19	16.6458	139	16.7046	-0.0588343	-0.0318583
		2002-05-20	16.7108	140	16.7517	-0.0408806	-0.0244721
		2002-05-21	16.7922	141	16.7984	-0.00615877	-0.0193493
		2002-05-22	16.84	142	16.8355	0.00445799	-0.0157315
		2002-05-23	16.8892	143	16.883	0.00613584	-0.0136372
		2002-05-24	16.9583	144	16.9328	0.0254965	-0.0124956
		2002-05-25	17.0796	145	16.9869	0.0926683	-0.0119836
		2002-05-26	17.1453	146	17.0248	0.120596	-0.0126465
		2002-05-27	17.1921	147	17.069	0.123065	-0.0134069
		2002-05-28	17.2197	148	17.1139	0.105783	-0.013338
		2002-05-29	17.2063	149	17.1481	0.0582841	-0.0132564
		2002-05-30	17.231	150	17.1973	0.0336293	-0.0128915
		2002-05-31	17.2808	151	17.2544	0.0264331	-0.0129934
		2002-06-01	17.3475	152	17.3186	0.0289266	-0.0128575
		2002-06-02	17.4014	153	17.374	0.0274061	-0.0105768
		2002-06-03	17.4782	154	17.4315	0.0466749	-0.0101228
		2002-06-04	17.5161	155	17.4815	0.0345633	-0.0106977
		2002-06-05	17.5288	156	17.5359	-0.00714967	-0.0122542
		2002-06-06	17.5676	157	17.5968	-0.0292805	-0.0147081
		2002-06-07	17.5898	158	17.6482	-0.0584673	-0.0174284
		2002-06-08	17.6177	159	17.7087	-0.0910155	-0.0216668
		2002-06-09	17.6624	160	17.7636	-0.101204	-0.0274003
		2002-06-10	17.6944	161	17.8225	-0.128072	-0.0339271
		2002-06-11	17.7558	162	17.881	-0.125196	-0.0410339
		2002-06-12	17.8536	163	17.9432	-0.0896323	-0.0478003
		2002-06-13	17.919	164	18.0067	-0.0876984	-0.054525
		2002-06-14	17.9776	165	18.0676	-0.0900139	-0.0604716
		2002-06-15	18.0549	166	18.1063	-0.0514178	-0.0662398
		2002-06-16	18.1144	167	18.1695	-0.0550954	-0.0724704
		2002-06-17	18.1987	168	18.23	-0.0313072	-0.0790054
		2002-06-18	18.2385	169	18.2838	-0.0452155	-0.0848415
		2002-06-19	18.2752	170	18.3333	-0.0581284	-0.0921019
		2002-06-20	18.3425	171	18.3953	-0.0528518	-0.0974653
		2002-06-21	18.3891	172	18.4583	-0.069159	-0.100827
		2002-06-22	18.4364	173	18.5118	-0.0754755	-0.103594
		2002-06-23	18.4781	174	18.5798	-0.101654	-0.104957
		2002-06-24	18.567	175	18.6463	-0.0793365	-0.105367
		2002-06-25	18.6362	176	18.7114	-0.0752078	-0.104531
		2002-06-26	18.6886	177	18.7787	-0.0901405	-0.102301
		2002-06-27	18.754	178	18.8512	-0.0972084	-0.102153
		2002-06-28	18.7732	179	18.9166	-0.143455	-0.103441
		2002-06-29	18.8302	180	18.9749	-0.144768	-0.108391
		2002-06-30	18.8953	181	19.0419	-0.146615	-0.115814
		2002-07-01	18.9507	182	19.1087	-0.157992	-0.123603
		2002-07-02	19.0166	183	19.1853	-0.168644	-0.132042
		2002-07-03	19.1264	184	19.2549	-0.128407	-0.139018
		2002-07-04	19.1479	185	19.3312	-0.183249	-0.145879
		2002-07-05	19.2372	186	19.4053	-0.168052	-0.152946
		2002-07-06	19.3302	187	19.4603	-0.130143	-0.160107
		2002-07-07	19.3798	188	19.5213	-0.141457	-0.168504
		2002-07-08	19.4559	189	19.5878	-0.131925	-0.176681
		2002-07-09	19.5421	190	19.6556	-0.113496	-0.184915
		2002-07-10	19.6174	191	19.7204	-0.102975	-0.193418
		2002-07-11	19.7242	192	19.7825	-0.0582987	-0.201528
		2002-07-12	19.7811	193	19.8662	-0.0851899	-0.209512
		2002-07-13	19.7976	194	19.9239	-0.126348	-0.215167
		2002-07-14	19.7525	195	19.991	-0.238504	-0.219122
		2002-07-15	19.7684	196	20.0426	-0.274136	-0.221667
		2002-07-16	19.8174	197	20.1062	-0.288738	-0.221366
		2002-07-17	19.8794	198	20.1639	-0.284489	-0.220311
		2002-07-18	19.9441	199	20.1986	-0.254499	-0.220982
		2002-07-19	19.9882	200	20.2522	-0.263955	-0.220579
		2002-07-20	20.0329	201	20.2978	-0.264872	-0.221267
		2002-07-21	20.0789	202	20.3629	-0.283985	-0.222519
		2002-07-22	20.0945	203	20.4219	-0.327369	-0.223065
		2002-07-23	20.1287	204	20.4757	-0.346974	-0.224576
		2002-07-24	20.201	205	20.5273	-0.32636	-0.227744
		2002-07-25	20.2483	206	20.5786	-0.330283	-0.231889
		2002-07-26	20.2978	207	20.6312	-0.333458	-0.235885
		2002-07-27	20.3399	208	20.6766	-0.336729	-0.238889
		2002-07-28	20.4124	209	20.7255	-0.313099	-0.239593
		2002-07-29	20.5061	210	20.7695	-0.26342	-0.236847
		2002-07-30	20.6033	211	20.8262	-0.222948	-0.232137
		2002-07-31	20.7339	212	20.8829	-0.148975	-0.227953
		2002-08-01	20.8036	213	20.9406	-0.137008	-0.224789
		2002-08-02	20.8259	214	20.9744	-0.148531	-0.2209
		2002-08-03	20.8386	215	21.0098	-0.171151	-0.215074
		2002-08-04	20.8608	216	21.0495	-0.188682	-0.209706
		2002-08-05	20.908	217	21.0757	-0.167723	-0.204596
		2002-08-06	20.9476	218	21.1054	-0.157819	-0.199453
		2002-08-07	20.975	219	21.1523	-0.177262	-0.192816
		2002-08-08	20.9727	220	21.1812	-0.208547	-0.18767
		2002-08-09	20.9919	221	21.2192	-0.227318	-0.183095
		2002-08-10	21.074	222	21.2521	-0.178171	-0.178936
		2002-08-11	21.1082	223	21.2835	-0.175318	-0.174781
		2002-08-12	21.1592	224	21.3067	-0.147473	-0.17214
		2002-08-13	21.1782	225	21.3343	-0.156109	-0.170984
		2002-08-14	21.216	226	21.3489	-0.132848	-0.170984
		2002-08-15	21.2162	227	21.3794	-0.163207	-0.172653
		2002-08-16	21.2119	228	21.4014	-0.189582	-0.173952
		2002-08-17	21.2825	229	21.4204	-0.137829	-0.174589
		2002-08-18	21.3483	230	21.4375	-0.0891695	-0.175205
		2002-08-19	21.3502	231	21.4541	-0.103842	-0.175657
		2002-08-20	21.3311	232	21.4618	-0.130682	-0.17622
		2002-08-21	21.2959	233	21.4689	-0.173058	-0.176376
		2002-08-22	21.3349	234	21.4827	-0.147886	-0.175341
		2002-08-23	21.3099	235	21.4819	-0.171981	-0.173467
		2002-08-24	21.2905	236	21.4835	-0.193017	-0.171005
		2002-08-25	21.2857	237	21.4944	-0.2087	-0.170957
		2002-08-26	21.2846	238	21.4967	-0.212082	-0.171193
		2002-08-27	21.2732	239	21.507	-0.233848	-0.172978
		2002-08-28	21.2785	240	21.5072	-0.228757	-0.174892
		2002-08-29	21.2881	241	21.511	-0.222942	-0.177777
		2002-08-30	21.326	242	21.525	-0.199039	-0.179853
		2002-08-31	21.3521	243	21.5281	-0.175979	-0.180903
		2002-09-01	21.3548	244	21.5225	-0.167661	-0.185298
		2002-09-02	21.3197	245	21.5093	-0.189621	-0.192109
		2002-09-03	21.3003	246	21.5025	-0.202251	-0.19898
		2002-09-04	21.3051	247	21.4897	-0.184597	-0.205936
		2002-09-05	21.3195	248	21.4821	-0.162517	-0.211264
		2002-09-06	21.3272	249	21.4734	-0.146203	-0.217855
		2002-09-07	21.3066	250	21.459	-0.152328	-0.223194
		2002-09-08	21.2875	251	21.4409	-0.153455	-0.226667
		2002-09-09	21.2453	252	21.422	-0.176717	-0.230206
		2002-09-10	21.2154	253	21.3978	-0.182412	-0.234038
		2002-09-11	21.1696	254	21.3706	-0.201028	-0.23734
		2002-09-12	21.1371	255	21.3506	-0.213515	-0.239365
		2002-09-13	21.1171	256	21.3365	-0.219402	-0.240838
		2002-09-14	21.0978	257	21.3233	-0.225497	-0.242338
		2002-09-15	21.0748	258	21.2959	-0.221079	-0.244651
		2002-09-16	21.005	259	21.2747	-0.269686	-0.247909
		2002-09-17	20.9559	260	21.2494	-0.293472	-0.250784
		2002-09-18	20.9042	261	21.2142	-0.31	-0.252494
		2002-09-19	20.8441	262	21.1835	-0.33935	-0.254291
		2002-09-20	20.825	263	21.1579	-0.332902	-0.256682
		2002-09-21	20.7732	264	21.1188	-0.345608	-0.258376
		2002-09-22	20.7426	265	21.0748	-0.33216	-0.258604
		2002-09-23	20.7262	266	21.0233	-0.297191	-0.257421
		2002-09-24	20.6649	267	20.9798	-0.314867	-0.255056
		2002-09-25	20.6056	268	20.9327	-0.327055	-0.251357
		2002-09-26	20.5451	269	20.878	-0.332901	-0.246825
		2002-09-27	20.5452	270	20.8347	-0.289516	-0.242326
		2002-09-28	20.5263	271	20.7934	-0.267117	-0.238415
		2002-09-29	20.5069	272	20.751	-0.244048	-0.23485
		2002-09-30	20.4582	273	20.7036	-0.24536	-0.231555
		2002-10-01	20.39	274	20.6554	-0.265419	-0.226383
		2002-10-02	20.3349	275	20.6108	-0.275866	-0.219272
		2002-10-03	20.3146	276	20.5681	-0.253555	-0.210002
		2002-10-04	20.2735	277	20.512	-0.238508	-0.19998
		2002-10-05	20.2381	278	20.4724	-0.234247	-0.190272
		2002-10-06	20.2273	279	20.4244	-0.197018	-0.180467
		2002-10-07	20.2193	280	20.3785	-0.159163	-0.170957
		2002-10-08	20.1861	281	20.3041	-0.117971	-0.163028
		2002-10-09	20.1369	282	20.2426	-0.105779	-0.155868
		2002-10-10	20.1222	283	20.1936	-0.0714324	-0.148625
		2002-10-11	20.0728	284	20.1379	-0.0650686	-0.142266
		2002-10-12	20.0005	285	20.079	-0.0785542	-0.138598
		2002-10-13	19.9207	286	20.0228	-0.102068	-0.136813
		2002-10-14	19.8561	287	19.9746	-0.118546	-0.136025
		2002-10-15	19.8042	288	19.9264	-0.122216	-0.133992
		2002-10-16	19.7578	289	19.8723	-0.114526	-0.130021
		2002-10-17	19.7433	290	19.8234	-0.0801591	-0.125625
		2002-10-18	19.7406	291	19.7724	-0.0318743	-0.121367
		2002-10-19	19.6771	292	19.7158	-0.0386903	-0.117634
		2002-10-20	19.6117	293	19.6534	-0.0416882	-0.11334
		2002-10-21	19.5353	294	19.5868	-0.0514536	-0.110602
		2002-10-22	19.4757	295	19.5226	-0.0468566	-0.109099
		2002-10-23	19.4023	296	19.4616	-0.059322	-0.109333
		2002-10-24	19.3038	297	19.4038	-0.100064	-0.110228
		2002-10-25	19.2343	298	19.3441	-0.109776	-0.112773
		2002-10-26	19.1594	299	19.3015	-0.142121	-0.115803
		2002-10-27	19.0585	300	19.238	-0.179473	-0.118646
		2002-10-28	18.9703	301	19.1839	-0.213564	-0.121193
		2002-10-29	18.9165	302	19.1369	-0.220397	-0.123162
		2002-10-30	18.8977	303	19.0821	-0.184393	-0.12448
		2002-10-31	18.9068	304	19.053	-0.146279	-0.126675
		2002-11-01	18.8433	305	18.9873	-0.143973	-0.130576
		2002-11-02	18.8073	306	18.9331	-0.125814	-0.136003
		2002-11-03	18.749	307	18.8755	-0.126525	-0.140551
		2002-11-04	18.712	308	18.8174	-0.105429	-0.145566
		2002-11-05	18.6462	309	18.761	-0.114876	-0.15059
		2002-11-06	18.5989	310	18.713	-0.114075	-0.154229
		2002-11-07	18.5294	311	18.6544	-0.125001	-0.157335
		2002-11-08	18.4662	312	18.5988	-0.132611	-0.158104
		2002-11-09	18.4	313	18.5477	-0.147791	-0.158639
		2002-11-10	18.3252	314	18.4812	-0.15599	-0.158675
		2002-11-11	18.2667	315	18.4305	-0.163824	-0.15756
		2002-11-12	18.1932	316	18.3717	-0.178474	-0.154336
		2002-11-13	18.1416	317	18.3193	-0.177638	-0.150484
		2002-11-14	18.1068	318	18.2685	-0.161741	-0.147888
		2002-11-15	18.033	319	18.2134	-0.180389	-0.146234
		2002-11-16	17.9698	320	18.167	-0.197174	-0.144774
		2002-11-17	17.9252	321	18.1199	-0.194694	-0.143961
		2002-11-18	17.891	322	18.0661	-0.175112	-0.142373
		2002-11-19	17.8226	323	18.0148	-0.192149	-0.141636
		2002-11-20	17.7581	324	17.9603	-0.202175	-0.139756
		2002-11-21	17.7538	325	17.9099	-0.156018	-0.13729
		2002-11-22	17.712	326	17.8645	-0.152507	-0.134633
		2002-11-23	17.6898	327	17.8129	-0.123136	-0.13191
		2002-11-24	17.6368	328	17.7626	-0.125819	-0.129169
		2002-11-25	17.5694	329	17.7126	-0.143202	-0.126233
		2002-11-26	17.505	330	17.651	-0.146042	-0.123226
		2002-11-27	17.4794	331	17.5962	-0.116824	-0.120048
		2002-11-28	17.4357	332	17.5405	-0.10486	-0.117044
		2002-11-29	17.3768	333	17.4833	-0.106503	-0.114355
		2002-11-30	17.3356	334	17.4323	-0.0966595	-0.111633
		2002-12-01	17.293	335	17.3932	-0.100155	-0.108671
		2002-12-02	17.254	336	17.3554	-0.101426	-0.105815
		2002-12-03	17.2335	337	17.3124	-0.0789114	-0.104075
		2002-12-04	17.1806	338	17.2639	-0.0832966	-0.102894
		2002-12-05	17.159	339	17.2175	-0.0584871	-0.101487
		2002-12-06	17.1327	340	17.1728	-0.0400975	-0.102614
		2002-12-07	17.0936	341	17.1389	-0.0452972	-0.104082
		2002-12-08	17.0389	342	17.0898	-0.0508985	-0.106938
		2002-12-09	16.9799	343	17.0454	-0.0655797	-0.110448
		2002-12-10	16.9255	344	16.9934	-0.067914	-0.11366
		2002-12-11	16.8745	345	16.9481	-0.073601	-0.11695
		2002-12-12	16.8157	346	16.8989	-0.0831344	-0.121132
		2002-12-13	16.7604	347	16.8479	-0.087504	-0.12534
		2002-12-14	16.7165	348	16.7976	-0.081085	-0.129844
		2002-12-15	16.6573	349	16.7561	-0.0987431	-0.134572
		2002-12-16	16.6059	350	16.7142	-0.108301	-0.138818
		2002-12-17	16.5644	351	16.6734	-0.108998	-0.142084
		2002-12-18	16.5071	352	16.6301	-0.122928	-0.146488
		2002-12-19	16.4315	353	16.5882	-0.156711	-0.151517
		2002-12-20	16.386	354	16.546	-0.159971	-0.157839
		2002-12-21	16.3169	355	16.5067	-0.189815	-0.165511
		2002-12-22	16.2621	356	16.4587	-0.196569	-0.173645
		2002-12-23	16.2064	357	16.4152	-0.208819	-0.18146
		2002-12-24	16.1404	358	16.3715	-0.231107	-0.188099
		2002-12-25	16.1006	359	16.3401	-0.239567	-0.194359
		2002-12-26	16.0574	360	16.3021	-0.244723	-0.200509
		2002-12-27	16.0189	361	16.2612	-0.242287	-0.20642
		2002-12-28	15.9927	362	16.2238	-0.231112	-0.212129
		2002-12-29	15.9541	363	16.1957	-0.241622	-0.217242
		2002-12-30	15.9242	364	16.1627	-0.238495	-0.22186
		2002-12-31	15.8835	365	16.111	-0.227545	-0.225856
		2003-01-01	15.8592	1	16.0586	-0.199387	-0.22959
		2003-01-02	15.8226	2	16.0336	-0.211029	-0.232371
		2003-01-03	15.7741	3	16.0082	-0.234179	-0.233347
		2003-01-04	15.7355	4	15.9836	-0.248157	-0.233951
		2003-01-05	15.6894	5	15.9597	-0.270253	-0.233795
		2003-01-06	15.637	6	15.9263	-0.289321	-0.233208
		2003-01-07	15.6115	7	15.8968	-0.285335	-0.231823
		2003-01-08	15.6104	8	15.8752	-0.264762	-0.229954
		2003-01-09	15.5844	9	15.8401	-0.255701	-0.227406
		2003-01-10	15.5486	10	15.8067	-0.258099	-0.224007
		2003-01-11	15.5178	11	15.7783	-0.260484	-0.220146
		2003-01-12	15.5057	12	15.7645	-0.258772	-0.215752
		2003-01-13	15.5076	13	15.7421	-0.234461	-0.210828
		2003-01-14	15.4794	14	15.7167	-0.237282	-0.205744
		2003-01-15	15.4701	15	15.6983	-0.228202	-0.200452
		2003-01-16	15.4557	16	15.6767	-0.221015	-0.195746
		2003-01-17	15.4549	17	15.6613	-0.206333	-0.190561
		2003-01-18	15.4596	18	15.6456	-0.186	-0.184571
		2003-01-19	15.4566	19	15.6347	-0.178088	-0.177914
		2003-01-20	15.4294	20	15.6146	-0.185131	-0.170226
		2003-01-21	15.4062	21	15.5852	-0.178966	-0.162086
		2003-01-22	15.3965	22	15.5637	-0.167276	-0.154692
		2003-01-23	15.3684	23	15.5435	-0.175043	-0.147404
		2003-01-24	15.3618	24	15.5249	-0.163107	-0.140745
		2003-01-25	15.3543	25	15.4971	-0.142766	-0.134151
		2003-01-26	15.3607	26	15.4871	-0.126443	-0.126833
		2003-01-27	15.3698	27	15.4691	-0.0992946	-0.119392
		2003-01-28	15.3607	28	15.4546	-0.0939034	-0.113079
		2003-01-29	15.3463	29	15.4323	-0.0859954	-0.106562
		2003-01-30	15.3417	30	15.4105	-0.0687794	-0.100301
		2003-01-31	15.3419	31	15.4001	-0.0582002	-0.094316
		2003-02-01	15.3294	32	15.3849	-0.0554763	-0.0889783
		2003-02-02	15.3184	33	15.3729	-0.0544909	-0.0838907
		2003-02-03	15.2994	34	15.3479	-0.0484348	-0.0781996
		2003-02-04	15.2938	35	15.3334	-0.0396229	-0.0719849
		2003-02-05	15.2775	36	15.3226	-0.0451046	-0.0659963
		2003-02-06	15.2439	37	15.3074	-0.0635293	-0.0603336
		2003-02-07	15.2461	38	15.2922	-0.0461119	-0.0547439
		2003-02-08	15.2287	39	15.2846	-0.0559416	-0.0493623
		2003-02-09	15.2175	40	15.2778	-0.0602758	-0.0443377
		2003-02-10	15.2206	41	15.2616	-0.0409457	-0.0389895
		2003-02-11	15.216	42	15.2515	-0.0355267	-0.0341477
		2003-02-12	15.2064	43	15.2515	-0.0450824	-0.0290957
		2003-02-13	15.1961	44	15.2379	-0.0417616	-0.0235609
		2003-02-14	15.1849	45	15.2253	-0.0403839	-0.0193072
		2003-02-15	15.1746	46	15.2161	-0.0414669	-0.0152955
		2003-02-16	15.1667	47	15.2129	-0.0462004	-0.0109331
		2003-02-17	15.1739	48	15.2073	-0.0333737	-0.00694377
		2003-02-18	15.1914	49	15.1987	-0.00735328	-0.00332957
		2003-02-19	15.1934	50	15.1921	0.0013088	-0.000513707
		2003-02-20	15.1837	51	15.183	0.000693816	0.00255747
		2003-02-21	15.1807	52	15.1781	0.00260395	0.00660114
		2003-02-22	15.1665	53	15.1738	-0.00735184	0.0113913
		2003-02-23	15.1692	54	15.1709	-0.00165861	0.0182783
		2003-02-24	15.1645	55	15.1566	0.0079718	0.0261101
		2003-02-25	15.188	56	15.154	0.0340016	0.0337184
		2003-02-26	15.1938	57	15.1478	0.0459605	0.0409795
		2003-02-27	15.2024	58	15.1448	0.0576572	0.0484344
		2003-02-28	15.2194	59	15.1393	0.0800479	0.0547672
		2003-03-01	15.1909	60	15.132	0.0588306	0.0605033
		2003-03-02	15.1962	61	15.1341	0.0621527	0.0651511
		2003-03-03	15.2049	62	15.1295	0.0753945	0.0688476
		2003-03-04	15.1929	63	15.1277	0.0651896	0.0711734
		2003-03-05	15.1811	64	15.1211	0.0599913	0.0716262
		2003-03-06	15.1722	65	15.1273	0.0448529	0.0717072
		2003-03-07	15.1843	66	15.1372	0.0470308	0.0716535
		2003-03-08	15.1906	67	15.1329	0.0577805	0.0709273
		2003-03-09	15.2176	68	15.12	0.0975946	0.0708094
		2003-03-10	15.2635	69	15.1129	0.150668	0.070679
		2003-03-11	15.2887	70	15.1141	0.174677	0.0698236
		2003-03-12	15.3055	71	15.1182	0.187303	0.0670002
		2003-03-13	15.303	72	15.1207	0.182306	0.0632595
		2003-03-14	15.3009	73	15.1223	0.178566	0.0599877
		2003-03-15	15.2774	74	15.1292	0.148224	0.0568167
		2003-03-16	15.2586	75	15.1269	0.131697	0.0550068
		2003-03-17	15.2281	76	15.1301	0.0979692	0.0529061
		2003-03-18	15.1967	77	15.132	0.0646927	0.0495802
		2003-03-19	15.1748	78	15.1384	0.0364001	0.0459596
		2003-03-20	15.1575	79	15.1512	0.00623289	0.0417967
		2003-03-21	15.1603	80	15.1565	0.00373908	0.0378293
		2003-03-22	15.1699	81	15.1708	-0.000919602	0.0341083
		2003-03-23	15.1622	82	15.1814	-0.0191797	0.030586
		2003-03-24	15.1758	83	15.1867	-0.0108903	0.0258071
		2003-03-25	15.1869	84	15.1925	-0.00556925	0.0197961
		2003-03-26	15.176	85	15.1937	-0.0176901	0.0136467
		2003-03-27	15.1627	86	15.2134	-0.0507008	0.00789545
		2003-03-28	15.1635	87	15.2298	-0.066262	0.00239795
		2003-03-29	15.1963	88	15.2368	-0.0404953	-0.00279069
		2003-03-30	15.2334	89	15.2485	-0.0150837	-0.00744362
		2003-03-31	15.2715	90	15.267	0.00453551	-0.0119969
		2003-04-01	15.2718	91	15.2726	-0.000869974	-0.0162951
		2003-04-02	15.2589	92	15.2833	-0.0243813	-0.020448
		2003-04-03	15.2508	93	15.2942	-0.0434296	-0.0236845
		2003-04-04	15.2463	94	15.3112	-0.0648942	-0.0248151
		2003-04-05	15.2445	95	15.3186	-0.0741704	-0.0255306
		2003-04-06	15.2694	96	15.334	-0.0645979	-0.0254871
		2003-04-07	15.2974	97	15.3453	-0.0478908	-0.0246458
		2003-04-08	15.3059	98	15.3517	-0.0457715	-0.0239702
		2003-04-09	15.3422	99	15.3719	-0.0296625	-0.0230495
		2003-04-10	15.375	100	15.3848	-0.00980316	-0.0217097
		2003-04-11	15.4133	101	15.3985	0.0147643	-0.01954
		2003-04-12	15.4274	102	15.41	0.0173807	-0.0161111
		2003-04-13	15.4452	103	15.4223	0.0229063	-0.0120548
		2003-04-14	15.4525	104	15.4439	0.00863594	-0.00830166
		2003-04-15	15.4594	105	15.4643	-0.00490157	-0.00502171
		2003-04-16	15.4541	106	15.4851	-0.0309775	-0.00164669
		2003-04-17	15.4452	107	15.5051	-0.0598933	0.00241005
		2003-04-18	15.4676	108	15.5283	-0.0606943	0.00619249
		2003-04-19	15.5207	109	15.5483	-0.0276866	0.00928105
		2003-04-20	15.5626	110	15.5803	-0.0177252	0.0117104
		2003-04-21	15.6023	111	15.6019	0.000386636	0.0132819
		2003-04-22	15.631	112	15.6249	0.00605804	0.0134086
		2003-04-23	15.6614	113	15.6521	0.00937692	0.0134173
		2003-04-24	15.7038	114	15.6818	0.0220509	0.0124288
		2003-04-25	15.7416	115	15.719	0.0225045	0.0110825
		2003-04-26	15.7703	116	15.7559	0.0143918	0.00910405
		2003-04-27	15.8282	117	15.7916	0.0366042	0.00736373
		2003-04-28	15.8934	118	15.8122	0.0811938	0.00510265
		2003-04-29	15.9399	119	15.8424	0.0975104	0.00183246
		2003-04-30	15.977	120	15.8741	0.102934	-0.00199868
		2003-05-01	15.9961	121	15.8957	0.100381	-0.00595737
		2003-05-02	16.0348	122	15.9374	0.0973211	-0.00991043
		2003-05-03	16.0489	123	15.9789	0.0700435	-0.014234
		2003-05-04	16.0438	124	16.016	0.0277627	-0.0180826
		2003-05-05	16.0493	125	16.0506	-0.00129112	-0.020853
		2003-05-06	16.0773	126	16.0947	-0.0174508	-0.0229448
		2003-05-07	16.0977	127	16.1418	-0.0440906	-0.0242256
		2003-05-08	16.1386	128	16.1841	-0.0455108	-0.0255197
		2003-05-09	16.1573	129	16.2166	-0.0593169	-0.0263418
		2003-05-10	16.2023	130	16.2525	-0.0501923	-0.0275266
		2003-05-11	16.2445	131	16.2891	-0.0445897	-0.0276588
		2003-05-12	16.3035	132	16.3384	-0.0348287	-0.0295364
		2003-05-13	16.3439	133	16.3889	-0.044926	-0.0337745
		2003-05-14	16.3609	134	16.4504	-0.0894698	-0.0388017
		2003-05-15	16.387	135	16.5069	-0.119836	-0.04491
		2003-05-16	16.4021	136	16.5518	-0.149738	-0.0509482
		2003-05-17	16.4278	137	16.6063	-0.178485	-0.0581883
		2003-05-18	16.4611	138	16.6515	-0.190401	-0.0639371
		2003-05-19	16.5615	139	16.7046	-0.143144	-0.0683204
		2003-05-20	16.6509	140	16.7517	-0.100839	-0.0706109
		2003-05-21	16.736	141	16.7984	-0.0623668	-0.0711645
		2003-05-22	16.8031	142	16.8355	-0.0323651	-0.0676727
		2003-05-23	16.8536	143	16.883	-0.0294472	-0.063427
		2003-05-24	16.9302	144	16.9328	-0.00261	-0.0574175
		2003-05-25	16.9739	145	16.9869	-0.0130418	-0.0524012
		2003-05-26	17.0352	146	17.0248	0.0104285	-0.0476258
		2003-05-27	17.0493	147	17.069	-0.0197244	-0.0439038
		2003-05-28	17.068	148	17.1139	-0.0459502	-0.0413298
		2003-05-29	17.0947	149	17.1481	-0.0533066	-0.0376802
		2003-05-30	17.117	150	17.1973	-0.0803146	-0.033376
		2003-05-31	17.1736	151	17.2544	-0.0807657	-0.0276772
		2003-06-01	17.1987	152	17.3186	-0.119881	-0.0213363
		2003-06-02	17.2716	153	17.374	-0.102418	-0.0154234
		2003-06-03	17.3278	154	17.4315	-0.103737	-0.0115211
		2003-06-04	17.4115	155	17.4815	-0.0700076	-0.00832893
		2003-06-05	17.5019	156	17.5359	-0.0340567	-0.00670109
		2003-06-06	17.6575	157	17.5968	0.0606616	-0.00694166
		2003-06-07	17.7301	158	17.6482	0.08186	-0.00825311
		2003-06-08	17.8297	159	17.7087	0.120968	-0.0114071
		2003-06-09	17.8639	160	17.7636	0.100296	-0.0162559
		2003-06-10	17.9212	161	17.8225	0.0986734	-0.0232048
		2003-06-11	17.9578	162	17.881	0.0768318	-0.0287049
		2003-06-12	17.9755	163	17.9432	0.0322936	-0.033665
		2003-06-13	18.0267	164	18.0067	0.0200167	-0.0382785
		2003-06-14	18.0769	165	18.0676	0.00929153	-0.0412761
		2003-06-15	18.1276	166	18.1063	0.0212246	-0.0449764
		2003-06-16	18.1813	167	18.1695	0.0117435	-0.0468425
		2003-06-17	18.217	168	18.23	-0.0130138	-0.047291
		2003-06-18	18.2577	169	18.2838	-0.0260756	-0.0464295
		2003-06-19	18.3282	170	18.3333	-0.00507421	-0.0465914
		2003-06-20	18.3818	171	18.3953	-0.0135318	-0.0483663
		2003-06-21	18.4187	172	18.4583	-0.039582	-0.0521432
		2003-06-22	18.443	173	18.5118	-0.0687908	-0.0553618
		2003-06-23	18.4826	174	18.5798	-0.0972308	-0.0589552
		2003-06-24	18.4878	175	18.6463	-0.158505	-0.0615061
		2003-06-25	18.5134	176	18.7114	-0.198038	-0.0639394
		2003-06-26	18.594	177	18.7787	-0.184727	-0.0665536
		2003-06-27	18.6565	178	18.8512	-0.194753	-0.0692138
		2003-06-28	18.7249	179	18.9166	-0.191712	-0.0703723
		2003-06-29	18.8047	180	18.9749	-0.170244	-0.0712367
		2003-06-30	18.8501	181	19.0419	-0.191773	-0.0727106
		2003-07-01	18.9329	182	19.1087	-0.175865	-0.0742977
		2003-07-02	19.0694	183	19.1853	-0.115875	-0.0784027
		2003-07-03	19.177	184	19.2549	-0.0778913	-0.0824434
		2003-07-04	19.2563	185	19.3312	-0.074866	-0.0869814
		2003-07-05	19.318	186	19.4053	-0.0873032	-0.0907867
		2003-07-06	19.4077	187	19.4603	-0.0526445	-0.0943002
		2003-07-07	19.5066	188	19.5213	-0.0146994	-0.0970535
		2003-07-08	19.601	189	19.5878	0.0131671	-0.0982525
		2003-07-09	19.6794	190	19.6556	0.0237706	-0.0965893
		2003-07-10	19.7461	191	19.7204	0.0256738	-0.0936538
		2003-07-11	19.7809	192	19.7825	-0.00159509	-0.091949
		2003-07-12	19.8187	193	19.8662	-0.0475122	-0.0898179
		2003-07-13	19.9092	194	19.9239	-0.0147366	-0.0891913
		2003-07-14	19.9744	195	19.991	-0.0166404	-0.0889239
		2003-07-15	20.0196	196	20.0426	-0.0229933	-0.0879584
		2003-07-16	20.0703	197	20.1062	-0.0358689	-0.0871193
		2003-07-17	20.0277	198	20.1639	-0.136166	-0.0874056
		2003-07-18	20.0513	199	20.1986	-0.147296	-0.0874708
		2003-07-19	20.111	200	20.2522	-0.141214	-0.0873391
		2003-07-20	20.1701	201	20.2978	-0.127693	-0.0864706
		2003-07-21	20.2179	202	20.3629	-0.144985	-0.0867776
		2003-07-22	20.2705	203	20.4219	-0.15139	-0.0883703
		2003-07-23	20.3425	204	20.4757	-0.1332	-0.0907571
		2003-07-24	20.4187	205	20.5273	-0.108609	-0.0923412
		2003-07-25	20.4687	206	20.5786	-0.109974	-0.0938545
		2003-07-26	20.4976	207	20.6312	-0.133582	-0.0951465
		2003-07-27	20.5458	208	20.6766	-0.13082	-0.0955706
		2003-07-28	20.5525	209	20.7255	-0.172913	-0.0979358
		2003-07-29	20.6073	210	20.7695	-0.162222	-0.101373
		2003-07-30	20.6634	211	20.8262	-0.16281	-0.104778
		2003-07-31	20.7322	212	20.8829	-0.15069	-0.107205
		2003-08-01	20.8162	213	20.9406	-0.124466	-0.105637
		2003-08-02	20.8946	214	20.9744	-0.0798464	-0.104474
		2003-08-03	20.9389	215	21.0098	-0.0709153	-0.104658
		2003-08-04	20.9882	216	21.0495	-0.0612491	-0.104913
		2003-08-05	21.0138	217	21.0757	-0.0618517	-0.104833
		2003-08-06	21.0429	218	21.1054	-0.0624822	-0.104628
		2003-08-07	21.0938	219	21.1523	-0.0584376	-0.10382
		2003-08-08	21.1575	220	21.1812	-0.0237501	-0.103536
		2003-08-09	21.1995	221	21.2192	-0.0197263	-0.10386
		2003-08-10	21.2118	222	21.2521	-0.0403559	-0.104791
		2003-08-11	21.2233	223	21.2835	-0.0602336	-0.10569
		2003-08-12	21.221	224	21.3067	-0.0856926	-0.104947
		2003-08-13	21.2145	225	21.3343	-0.119751	-0.10496
		2003-08-14	21.2237	226	21.3489	-0.125146	-0.104412
		2003-08-15	21.2707	227	21.3794	-0.108675	-0.104926
		2003-08-16	21.3123	228	21.4014	-0.0891339	-0.106242
		2003-08-17	21.308	229	21.4204	-0.1124	-0.108454
		2003-08-18	21.2907	230	21.4375	-0.146747	-0.110499
		2003-08-19	21.3187	231	21.4541	-0.13534	-0.112564
		2003-08-20	21.3192	232	21.4618	-0.142567	-0.114073
		2003-08-21	21.3237	233	21.4689	-0.14526	-0.114652
		2003-08-22	21.3738	234	21.4827	-0.108954	-0.114424
		2003-08-23	21.3818	235	21.4819	-0.100077	-0.113834
		2003-08-24	21.3638	236	21.4835	-0.119713	-0.113646
		2003-08-25	21.3329	237	21.4944	-0.161507	-0.11235
		2003-08-26	21.339	238	21.4967	-0.157777	-0.109491
		2003-08-27	21.3564	239	21.507	-0.15064	-0.104787
		2003-08-28	21.3446	240	21.5072	-0.162597	-0.0986695
		2003-08-29	21.3646	241	21.511	-0.146386	-0.093462
		2003-08-30	21.3589	242	21.525	-0.16609	-0.0896054
		2003-08-31	21.3641	243	21.5281	-0.163967	-0.0856289
		2003-09-01	21.3763	244	21.5225	-0.146199	-0.0816486
		2003-09-02	21.377	245	21.5093	-0.132275	-0.0762339
		2003-09-03	21.3793	246	21.5025	-0.123186	-0.0709146
		2003-09-04	21.3826	247	21.4897	-0.10712	-0.0655231
		2003-09-05	21.4022	248	21.4821	-0.0798591	-0.059351
		2003-09-06	21.4218	249	21.4734	-0.0516058	-0.0549251
		2003-09-07	21.4529	250	21.459	-0.00603904	-0.0505393
		2003-09-08	21.4269	251	21.4409	-0.0140832	-0.046518
		2003-09-09	21.4205	252	21.422	-0.00149133	-0.0408629
		2003-09-10	21.4233	253	21.3978	0.0255622	-0.0345659
		2003-09-11	21.426	254	21.3706	0.0554288	-0.0288866
		2003-09-12	21.4143	255	21.3506	0.0637588	-0.0200049
		2003-09-13	21.3676	256	21.3365	0.0310788	-0.0111503
		2003-09-14	21.3303	257	21.3233	0.00702345	-0.00245692
		2003-09-15	21.326	258	21.2959	0.0301615	0.00415424
		2003-09-16	21.2817	259	21.2747	0.00700985	0.00941007
		2003-09-17	21.2651	260	21.2494	0.0156926	0.013992
		2003-09-18	21.2384	261	21.2142	0.0242409	0.0193657
		2003-09-19	21.2026	262	21.1835	0.0191777	0.024004
		2003-09-20	21.1978	263	21.1579	0.0399032	0.0280091
		2003-09-21	21.1426	264	21.1188	0.0238219	0.0308815
		2003-09-22	21.1063	265	21.0748	0.0314958	0.0304535
		2003-09-23	21.0243	266	21.0233	0.000927981	0.0299266
		2003-09-24	20.9879	267	20.9798	0.00814635	0.0279269
		2003-09-25	20.9638	268	20.9327	0.0311303	0.0226816
		2003-09-26	20.8977	269	20.878	0.0197391	0.0146537
		2003-09-27	20.9385	270	20.8347	0.103854	0.00649213
		2003-09-28	20.9126	271	20.7934	0.119252	-0.000244481
		2003-09-29	20.8457	272	20.751	0.0947123	-0.00584304
		2003-09-30	20.738	273	20.7036	0.0343675	-0.0126491
		2003-10-01	20.6669	274	20.6554	0.0114759	-0.0190882
		2003-10-02	20.6159	275	20.6108	0.00518253	-0.0252396
		2003-10-03	20.6062	276	20.5681	0.0380254	-0.0316446
		2003-10-04	20.5441	277	20.512	0.032031	-0.0377429
		2003-10-05	20.5127	278	20.4724	0.0402919	-0.0437048
		2003-10-06	20.4589	279	20.4244	0.0345677	-0.0487753
		2003-10-07	20.3596	280	20.3785	-0.0188786	-0.0541182
		2003-10-08	20.2742	281	20.3041	-0.0298916	-0.0593283
		2003-10-09	20.1812	282	20.2426	-0.0614809	-0.0646727
		2003-10-10	20.0618	283	20.1936	-0.131798	-0.0702763
		2003-10-11	19.9525	284	20.1379	-0.185409	-0.0743778
		2003-10-12	19.8979	285	20.079	-0.181087	-0.0797922
		2003-10-13	19.8518	286	20.0228	-0.17102	-0.0859005
		2003-10-14	19.8137	287	19.9746	-0.160933	-0.0919885
		2003-10-15	19.7524	288	19.9264	-0.17402	-0.0954466
		2003-10-16	19.6861	289	19.8723	-0.186165	-0.0978193
		2003-10-17	19.6546	290	19.8234	-0.168849	-0.100458
		2003-10-18	19.6045	291	19.7724	-0.167909	-0.104391
		2003-10-19	19.5521	292	19.7158	-0.163772	-0.108493
		2003-10-20	19.5144	293	19.6534	-0.138955	-0.11239
		2003-10-21	19.4585	294	19.5868	-0.128293	-0.115846
		2003-10-22	19.3938	295	19.5226	-0.12879	-0.117329
		2003-10-23	19.3062	296	19.4616	-0.155377	-0.117636
		2003-10-24	19.2516	297	19.4038	-0.152185	-0.115641
		2003-10-25	19.2071	298	19.3441	-0.136978	-0.110982
		2003-10-26	19.1982	299	19.3015	-0.103306	-0.103589
		2003-10-27	19.1794	300	19.238	-0.058578	-0.0961598
		2003-10-28	19.1199	301	19.1839	-0.0639941	-0.0897007
		2003-10-29	19.0489	302	19.1369	-0.0879291	-0.0839611
		2003-10-30	19.0128	303	19.0821	-0.0693741	-0.0785473
		2003-10-31	18.9933	304	19.053	-0.0597059	-0.0728883
		2003-11-01	18.9133	305	18.9873	-0.0739914	-0.0681341
		2003-11-02	18.8531	306	18.9331	-0.0799447	-0.0641592
		2003-11-03	18.7845	307	18.8755	-0.0910356	-0.0605009
		2003-11-04	18.7408	308	18.8174	-0.076607	-0.0574071
		2003-11-05	18.6919	309	18.761	-0.0691183	-0.0545971
		2003-11-06	18.6496	310	18.713	-0.0633817	-0.0520948
		2003-11-07	18.6153	311	18.6544	-0.0390823	-0.0494736
		2003-11-08	18.5971	312	18.5988	-0.00165233	-0.0476518
		2003-11-09	18.5557	313	18.5477	0.00797995	-0.046364
		2003-11-10	18.5176	314	18.4812	0.0363695	-0.0459139
		2003-11-11	18.4723	315	18.4305	0.0418019	-0.0465445
		2003-11-12	18.3944	316	18.3717	0.0227528	-0.0479195
		2003-11-13	18.3305	317	18.3193	0.0112558	-0.0494826
		2003-11-14	18.2569	318	18.2685	-0.011606	-0.0513284
		2003-11-15	18.197	319	18.2134	-0.0163952	-0.0531737
		2003-11-16	18.1408	320	18.167	-0.0262216	-0.0549135
		2003-11-17	18.0713	321	18.1199	-0.0486639	-0.0569185
		2003-11-18	18.012	322	18.0661	-0.0540208	-0.058827
		2003-11-19	17.9687	323	18.0148	-0.0461429	-0.0622003
		2003-11-20	17.9163	324	17.9603	-0.0439934	-0.0652862
		2003-11-21	17.8561	325	17.9099	-0.05372	-0.067695
		2003-11-22	17.7878	326	17.8645	-0.0767407	-0.0718406
		2003-11-23	17.7154	327	17.8129	-0.0975312	-0.0768949
		2003-11-24	17.6642	328	17.7626	-0.0983447	-0.0821853
		2003-11-25	17.6228	329	17.7126	-0.0898031	-0.0878533
		2003-11-26	17.5735	330	17.651	-0.0774956	-0.0939578
		2003-11-27	17.491	331	17.5962	-0.105242	-0.100099
		2003-11-28	17.4057	332	17.5405	-0.134823	-0.10654
		2003-11-29	17.3585	333	17.4833	-0.124749	-0.112151
		2003-11-30	17.3172	334	17.4323	-0.115064	-0.118367
		2003-12-01	17.267	335	17.3932	-0.126187	-0.124944
		2003-12-02	17.2153	336	17.3554	-0.140094	-0.13096
		2003-12-03	17.1642	337	17.3124	-0.14829	-0.136329
		2003-12-04	17.0861	338	17.2639	-0.177807	-0.141447
		2003-12-05	17.0558	339	17.2175	-0.161694	-0.145178
		2003-12-06	17.0371	340	17.1728	-0.135648	-0.148974
		2003-12-07	16.9755	341	17.1389	-0.163447	-0.151488
		2003-12-08	16.9365	342	17.0898	-0.153283	-0.153024
		2003-12-09	16.8947	343	17.0454	-0.150731	-0.153339
		2003-12-10	16.8597	344	16.9934	-0.133672	-0.154018
		2003-12-11	16.8067	345	16.9481	-0.141331	-0.155304
		2003-12-12	16.7374	346	16.8989	-0.161471	-0.155979
		2003-12-13	16.6659	347	16.8479	-0.182001	-0.156307
		2003-12-14	16.6177	348	16.7976	-0.179925	-0.157327
		2003-12-15	16.5532	349	16.7561	-0.202864	-0.158233
		2003-12-16	16.4906	350	16.7142	-0.223549	-0.157923
		2003-12-17	16.4442	351	16.6734	-0.229131	-0.156566
		2003-12-18	16.415	352	16.6301	-0.215089	-0.155324
		2003-12-19	16.3885	353	16.5882	-0.199686	-0.152916
		2003-12-20	16.3901	354	16.546	-0.155938	-0.150906
		2003-12-21	16.3391	355	16.5067	-0.167582	-0.149661
		2003-12-22	16.3065	356	16.4587	-0.152159	-0.148005
		2003-12-23	16.2716	357	16.4152	-0.143619	-0.145827
		2003-12-24	16.2637	358	16.3715	-0.107809	-0.143561
		2003-12-25	16.23	359	16.3401	-0.110149	-0.142389
		2003-12-26	16.186	360	16.3021	-0.116098	-0.140555
		2003-12-27	16.1357	361	16.2612	-0.125487	-0.137746
		2003-12-28	16.0791	362	16.2238	-0.144654	-0.133868
		2003-12-29	16.0404	363	16.1957	-0.155349	-0.128734
		2003-12-30	16.0204	364	16.1627	-0.142254	-0.122019
		2003-12-31	15.9941	365	16.111	-0.116884	-0.115377
		2004-01-01	15.9592	1	16.0586	-0.0993667	-0.109067
		2004-01-02	15.9226	2	16.0336	-0.111037	-0.103535
		2004-01-03	15.9026	3	16.0082	-0.105588	-0.0980306
		2004-01-04	15.8823	4	15.9836	-0.101387	-0.0942862
		2004-01-05	15.8614	5	15.9597	-0.0982794	-0.0905552
		2004-01-06	15.8125	6	15.9263	-0.11377	-0.087576
		2004-01-07	15.8089	7	15.8968	-0.0879431	-0.0843811
		2004-01-08	15.7924	8	15.8752	-0.0827695	-0.0818875
		2004-01-09	15.7416	9	15.8401	-0.0984999	-0.0786678
		2004-01-10	15.7203	10	15.8067	-0.086324	-0.0749228
		2004-01-11	15.7011	11	15.7783	-0.0772038	-0.0709615
		2004-01-12	15.6988	12	15.7645	-0.0656581	-0.0662537
		2004-01-13	15.7162	13	15.7421	-0.0258801	-0.0607071
		2004-01-14	15.7153	14	15.7167	-0.00142277	-0.0549129
		2004-01-15	15.6741	15	15.6983	-0.024291	-0.0501439
		2004-01-16	15.6369	16	15.6767	-0.0398287	-0.0461191
		2004-01-17	15.6121	17	15.6613	-0.0491423	-0.0423258
		2004-01-18	15.611	18	15.6456	-0.0345475	-0.0390917
		2004-01-19	15.5911	19	15.6347	-0.0436049	-0.035675
		2004-01-20	15.5589	20	15.6146	-0.0556525	-0.0331634
		2004-01-21	15.5224	21	15.5852	-0.0627835	-0.0301669
		2004-01-22	15.516	22	15.5637	-0.0477692	-0.0272755
		2004-01-23	15.5105	23	15.5435	-0.0330028	-0.024135
		2004-01-24	15.5114	24	15.5249	-0.0135576	-0.0205807
		2004-01-25	15.4934	25	15.4971	-0.00374836	-0.017503
		2004-01-26	15.4805	26	15.4871	-0.00664568	-0.0145938
		2004-01-27	15.4657	27	15.4691	-0.00342046	-0.0130512
		2004-01-28	15.4656	28	15.4546	0.0110491	-0.0118701
		2004-01-29	15.4638	29	15.4323	0.0315711	-0.0115506
		2004-01-30	15.4367	30	15.4105	0.0261875	-0.0104844
		2004-01-31	15.4214	31	15.4001	0.0213749	-0.00987421
		2004-02-01	15.3877	32	15.3849	0.00276477	-0.00889328
		2004-02-02	15.3644	33	15.3729	-0.00856503	-0.00807768
		2004-02-03	15.349	34	15.3479	0.00111232	-0.00619429
		2004-02-04	15.3105	35	15.3334	-0.0229322	-0.00322339
		2004-02-05	15.2988	36	15.3226	-0.0238731	0.000765311
		2004-02-06	15.3062	37	15.3074	-0.00120121	0.00421035
		2004-02-07	15.3036	38	15.2922	0.011446	0.00708349
		2004-02-08	15.2928	39	15.2846	0.00812857	0.00881572
		2004-02-09	15.2838	40	15.2778	0.00600729	0.0100402
		2004-02-10	15.2716	41	15.2616	0.0100705	0.0106163
		2004-02-11	15.2321	42	15.2515	-0.019379	0.00979426
		2004-02-12	15.261	43	15.2515	0.00955327	0.00803446
		2004-02-13	15.2461	44	15.2379	0.0081625	0.00513061
		2004-02-14	15.233	45	15.2253	0.00769441	0.00252032
		2004-02-15	15.1946	46	15.2161	-0.0215232	-0.000355521
		2004-02-16	15.1932	47	15.2129	-0.0197143	-0.00254185
		2004-02-17	15.1972	48	15.2073	-0.0100795	-0.0041082
		2004-02-18	15.2116	49	15.1987	0.012897	-0.00507997
		2004-02-19	15.2255	50	15.1921	0.0334742	-0.00531315
		2004-02-20	15.2399	51	15.183	0.0568776	-0.00657105
		2004-02-21	15.2337	52	15.1781	0.055582	-0.00856259
		2004-02-22	15.227	53	15.1738	0.0531914	-0.00969312
		2004-02-23	15.2093	54	15.1709	0.0384092	-0.0101675
		2004-02-24	15.1895	55	15.1566	0.0329848	-0.00958762
		2004-02-25	15.1646	56	15.154	0.0106384	-0.00909147
		2004-02-26	15.1197	57	15.1478	-0.0280814	-0.00738143
		2004-02-27	15.103	58	15.1448	-0.041745	-0.00599244
		2004-02-28	15.0838	59	15.1393	-0.0555445	-0.00351315
		2004-02-29	15.0799	60	15.132	-0.0521211	-0.0014588
		2004-03-01	15.0692	61	15.1341	-0.0649004	0.00166308
		2004-03-02	15.0667	62	15.1295	-0.062825	0.00509451
		2004-03-03	15.0722	63	15.1277	-0.0555557	0.00910787
		2004-03-04	15.093	64	15.1211	-0.0280407	0.0116603
		2004-03-05	15.0974	65	15.1273	-0.0299277	0.0132741
		2004-03-06	15.0756	66	15.1372	-0.06161	0.0145501
		2004-03-07	15.0719	67	15.1329	-0.0609473	0.0144065
		2004-03-08	15.0976	68	15.12	-0.02247	0.0137328
		2004-03-09	15.1068	69	15.1129	-0.00610159	0.0145519
		2004-03-10	15.1375	70	15.1141	0.0234024	0.0159338
		2004-03-11	15.1432	71	15.1182	0.024955	0.0176206
		2004-03-12	15.1526	72	15.1207	0.0319222	0.0204291
		2004-03-13	15.1736	73	15.1223	0.0512228	0.0233004
		2004-03-14	15.2117	74	15.1292	0.0825413	0.026087
		2004-03-15	15.1962	75	15.1269	0.0693251	0.02835
		2004-03-16	15.2022	76	15.1301	0.0721331	0.0304989
		2004-03-17	15.2153	77	15.132	0.0832284	0.031754
		2004-03-18	15.2487	78	15.1384	0.110321	0.0324416
		2004-03-19	15.2407	79	15.1512	0.089469	0.0324266
		2004-03-20	15.2384	80	15.1565	0.0818882	0.0326417
		2004-03-21	15.266	81	15.1708	0.0951591	0.0339849
		2004-03-22	15.2327	82	15.1814	0.0512744	0.0351204
		2004-03-23	15.2197	83	15.1867	0.0329799	0.0351129
		2004-03-24	15.2555	84	15.1925	0.0629821	0.0335045
		2004-03-25	15.2682	85	15.1937	0.0744415	0.0308247
		2004-03-26	15.2746	86	15.2134	0.0612424	0.0289257
		2004-03-27	15.286	87	15.2298	0.0561742	0.0265113
		2004-03-28	15.2812	88	15.2368	0.0443927	0.0230047
		2004-03-29	15.2766	89	15.2485	0.028055	0.0186044
		2004-03-30	15.2827	90	15.267	0.015769	0.0148794
		2004-03-31	15.2722	91	15.2726	-0.000433854	0.011933
		2004-04-01	15.2582	92	15.2833	-0.0251733	0.0082629
		2004-04-02	15.2593	93	15.2942	-0.0349264	0.00325869
		2004-04-03	15.2827	94	15.3112	-0.0284927	-0.000866996
		2004-04-04	15.2952	95	15.3186	-0.023473	-0.00426307
		2004-04-05	15.3127	96	15.334	-0.0213148	-0.00879108
		2004-04-06	15.3184	97	15.3453	-0.0268829	-0.0118645
		2004-04-07	15.329	98	15.3517	-0.0226939	-0.0143912
		2004-04-08	15.3175	99	15.3719	-0.0543542	-0.0164577
		2004-04-09	15.3278	100	15.3848	-0.0569916	-0.0181264
		2004-04-10	15.3665	101	15.3985	-0.0320146	-0.0190916
		2004-04-11	15.3695	102	15.41	-0.0405106	-0.0193011
		2004-04-12	15.3683	103	15.4223	-0.053973	-0.0191099
		2004-04-13	15.3944	104	15.4439	-0.0494691	-0.0189054
		2004-04-14	15.4219	105	15.4643	-0.0424254	-0.0183209
		2004-04-15	15.4689	106	15.4851	-0.0162572	-0.0183356
		2004-04-16	15.4782	107	15.5051	-0.0268756	-0.0159562
		2004-04-17	15.4885	108	15.5283	-0.0398049	-0.0109132
		2004-04-18	15.514	109	15.5483	-0.0343017	-0.00496349
		2004-04-19	15.5603	110	15.5803	-0.0199939	0.00224678
		2004-04-20	15.5612	111	15.6019	-0.0406814	0.0086002
		2004-04-21	15.584	112	15.6249	-0.0409274	0.0149566
		2004-04-22	15.6092	113	15.6521	-0.042823	0.021466
		2004-04-23	15.6828	114	15.6818	0.000989789	0.028752
		2004-04-24	15.7434	115	15.719	0.0243783	0.0354559
		2004-04-25	15.7882	116	15.7559	0.0322865	0.0407004
		2004-04-26	15.8415	117	15.7916	0.0498896	0.0440904
		2004-04-27	15.8623	118	15.8122	0.0501304	0.047375
		2004-04-28	15.8766	119	15.8424	0.0341879	0.0502836
		2004-04-29	15.9074	120	15.8741	0.033306	0.053449
		2004-04-30	15.8948	121	15.8957	-0.000875195	0.0567273
		2004-05-01	15.9836	122	15.9374	0.0462064	0.0605511
		2004-05-02	16.0953	123	15.9789	0.116366	0.0663053
		2004-05-03	16.166	124	16.016	0.149998	0.0721176
		2004-05-04	16.2434	125	16.0506	0.192835	0.0793346
		2004-05-05	16.264	126	16.0947	0.169288	0.0869977
		2004-05-06	16.3056	127	16.1418	0.163808	0.0936129
		2004-05-07	16.3567	128	16.1841	0.172589	0.100841
		2004-05-08	16.3809	129	16.2166	0.164227	0.107092
		2004-05-09	16.3966	130	16.2525	0.144126	0.113132
		2004-05-10	16.4144	131	16.2891	0.125321	0.118243
		2004-05-11	16.3995	132	16.3384	0.0611889	0.123674
		2004-05-12	16.4334	133	16.3889	0.0445647	0.128672
		2004-05-13	16.4882	134	16.4504	0.0377885	0.134594
		2004-05-14	16.5594	135	16.5069	0.0525364	0.139282
		2004-05-15	16.6339	136	16.5518	0.0820923	0.144013
		2004-05-16	16.6941	137	16.6063	0.0878384	0.146653
		2004-05-17	16.7843	138	16.6515	0.132821	0.14683
		2004-05-18	16.8447	139	16.7046	0.140068	0.144623
		2004-05-19	16.9482	140	16.7517	0.196517	0.140438
		2004-05-20	16.9876	141	16.7984	0.189211	0.13643
		2004-05-21	16.993	142	16.8355	0.157527	0.132605
		2004-05-22	17.057	143	16.883	0.174015	0.127944
		2004-05-23	17.1213	144	16.9328	0.188538	0.122707
		2004-05-24	17.1925	145	16.9869	0.205577	0.117443
		2004-05-25	17.2104	146	17.0248	0.185605	0.111504
		2004-05-26	17.2818	147	17.069	0.212812	0.107231
		2004-05-27	17.314	148	17.1139	0.20007	0.104125
		2004-05-28	17.3599	149	17.1481	0.211856	0.101351
		2004-05-29	17.3713	150	17.1973	0.173947	0.0989159
		2004-05-30	17.3954	151	17.2544	0.141056	0.0966085
		2004-05-31	17.444	152	17.3186	0.125411	0.0950406
		2004-06-01	17.4957	153	17.374	0.121663	0.0919321
		2004-06-02	17.5153	154	17.4315	0.0837907	0.0865232
		2004-06-03	17.5488	155	17.4815	0.0672904	0.0793034
		2004-06-04	17.585	156	17.5359	0.0490518	0.0728104
		2004-06-05	17.6459	157	17.5968	0.0490539	0.0689568
		2004-06-06	17.681	158	17.6482	0.0327686	0.063379
		2004-06-07	17.7158	159	17.7087	0.00709521	0.0572281
		2004-06-08	17.7498	160	17.7636	-0.013771	0.0508229
		2004-06-09	17.7697	161	17.8225	-0.0528666	0.0456365
		2004-06-10	17.814	162	17.881	-0.0669887	0.0413641
		2004-06-11	17.8946	163	17.9432	-0.0486356	0.0380338
		2004-06-12	17.9613	164	18.0067	-0.0454194	0.0348408
		2004-06-13	18.0471	165	18.0676	-0.0205169	0.0330905
		2004-06-14	18.1192	166	18.1063	0.0128698	0.0319166
		2004-06-15	18.2103	167	18.1695	0.0408035	0.029284
		2004-06-16	18.2695	168	18.23	0.0395643	0.026573
		2004-06-17	18.2616	169	18.2838	-0.0221988	0.0247055
		2004-06-18	18.3132	170	18.3333	-0.0200764	0.0227783
		2004-06-19	18.3898	171	18.3953	-0.00558002	0.0208376
		2004-06-20	18.5002	172	18.4583	0.0419192	0.0178464
		2004-06-21	18.5185	173	18.5118	0.00668185	0.0165006
		2004-06-22	18.5838	174	18.5798	0.00400886	0.0182944
		2004-06-23	18.6597	175	18.6463	0.013423	0.0230255
		2004-06-24	18.7414	176	18.7114	0.0300113	0.0316046
		2004-06-25	18.8634	177	18.7787	0.0846405	0.0424088
		2004-06-26	18.9514	178	18.8512	0.10016	0.0527634
		2004-06-27	19.0327	179	18.9166	0.116067	0.0637846
		2004-06-28	19.0964	180	18.9749	0.121436	0.0745664
		2004-06-29	19.1477	181	19.0419	0.10584	0.0833346
		2004-06-30	19.1552	182	19.1087	0.0464341	0.0936121
		2004-07-01	19.2256	183	19.1853	0.0403339	0.104091
		2004-07-02	19.2826	184	19.2549	0.0277649	0.116882
		2004-07-03	19.3406	185	19.3312	0.00947376	0.130293
		2004-07-04	19.3961	186	19.4053	-0.0091676	0.143685
		2004-07-05	19.4197	187	19.4603	-0.0406822	0.15546
		2004-07-06	19.5136	188	19.5213	-0.0076054	0.16722
		2004-07-07	19.6488	189	19.5878	0.0609095	0.179291
		2004-07-08	19.7838	190	19.6556	0.128161	0.191271
		2004-07-09	19.9249	191	19.7204	0.204505	0.202809
		2004-07-10	20.0396	192	19.7825	0.257139	0.211043
		2004-07-11	20.1282	193	19.8662	0.262001	0.217872
		2004-07-12	20.2092	194	19.9239	0.285219	0.223342
		2004-07-13	20.294	195	19.991	0.302936	0.229005
		2004-07-14	20.3185	196	20.0426	0.275917	0.23571
		2004-07-15	20.4553	197	20.1062	0.349128	0.245324
		2004-07-16	20.5178	198	20.1639	0.353922	0.254803
		2004-07-17	20.5601	199	20.1986	0.361535	0.264242
		2004-07-18	20.6344	200	20.2522	0.382259	0.273428
		2004-07-19	20.694	201	20.2978	0.39619	0.283264
		2004-07-20	20.7581	202	20.3629	0.395159	0.293654
		2004-07-21	20.7814	203	20.4219	0.359486	0.303036
		2004-07-22	20.8418	204	20.4757	0.366129	0.311499
		2004-07-23	20.9002	205	20.5273	0.372824	0.31759
		2004-07-24	20.9548	206	20.5786	0.376156	0.321832
		2004-07-25	20.9629	207	20.6312	0.33167	0.32495
		2004-07-26	20.9816	208	20.6766	0.30501	0.329462
		2004-07-27	21.0056	209	20.7255	0.28017	0.334124
		2004-07-28	21.0609	210	20.7695	0.291344	0.338029
		2004-07-29	21.1332	211	20.8262	0.306989	0.341222
		2004-07-30	21.2177	212	20.8829	0.334836	0.343919
		2004-07-31	21.2653	213	20.9406	0.324705	0.346092
		2004-08-01	21.2854	214	20.9744	0.310951	0.348064
		2004-08-02	21.2948	215	21.0098	0.285038	0.349406
		2004-08-03	21.3354	216	21.0495	0.285911	0.350537
		2004-08-04	21.3467	217	21.0757	0.271021	0.351648
		2004-08-05	21.3792	218	21.1054	0.273859	0.352341
		2004-08-06	21.4671	219	21.1523	0.314811	0.352885
		2004-08-07	21.4921	220	21.1812	0.310894	0.353667
		2004-08-08	21.5509	221	21.2192	0.331745	0.354298
		2004-08-09	21.6028	222	21.2521	0.35067	0.356128
		2004-08-10	21.6809	223	21.2835	0.397361	0.358402
		2004-08-11	21.7318	224	21.3067	0.425105	0.36229
		2004-08-12	21.7544	225	21.3343	0.420077	0.36471
		2004-08-13	21.7206	226	21.3489	0.371704	0.366275
		2004-08-14	21.8094	227	21.3794	0.430048	0.368536
		2004-08-15	21.8205	228	21.4014	0.419097	0.372259
		2004-08-16	21.8411	229	21.4204	0.420689	0.377234
		2004-08-17	21.86	230	21.4375	0.422529	0.382469
		2004-08-18	21.8842	231	21.4541	0.430124	0.386206
		2004-08-19	21.8903	232	21.4618	0.428487	0.389951
		2004-08-20	21.8492	233	21.4689	0.380285	0.393637
		2004-08-21	21.8652	234	21.4827	0.382448	0.395986
		2004-08-22	21.8781	235	21.4819	0.396264	0.399822
		2004-08-23	21.8786	236	21.4835	0.395093	0.403367
		2004-08-24	21.881	237	21.4944	0.38656	0.406946
		2004-08-25	21.87	238	21.4967	0.373246	0.409619
		2004-08-26	21.9038	239	21.507	0.396822	0.41108
		2004-08-27	21.8712	240	21.5072	0.363924	0.411896
		2004-08-28	21.8649	241	21.511	0.353947	0.413652
		2004-08-29	21.9277	242	21.525	0.402675	0.413406
		2004-08-30	21.9644	243	21.5281	0.436384	0.413781
		2004-08-31	21.9827	244	21.5225	0.46021	0.41445
		2004-09-01	21.9514	245	21.5093	0.442082	0.415872
		2004-09-02	21.9005	246	21.5025	0.398027	0.417246
		2004-09-03	21.8731	247	21.4897	0.383373	0.418808
		2004-09-04	21.8665	248	21.4821	0.384418	0.420963
		2004-09-05	21.8587	249	21.4734	0.385288	0.422954
		2004-09-06	21.885	250	21.459	0.425982	0.422205
		2004-09-07	21.879	251	21.4409	0.438093	0.42077
		2004-09-08	21.88	252	21.422	0.458042	0.419809
		2004-09-09	21.8753	253	21.3978	0.477541	0.419718
		2004-09-10	21.8395	254	21.3706	0.468949	0.418606
		2004-09-11	21.7951	255	21.3506	0.444546	0.418557
		2004-09-12	21.7609	256	21.3365	0.424372	0.418324
		2004-09-13	21.746	257	21.3233	0.422671	0.415613
		2004-09-14	21.7263	258	21.2959	0.430369	0.411339
		2004-09-15	21.7154	259	21.2747	0.440747	0.405408
		2004-09-16	21.7146	260	21.2494	0.465177	0.399457
		2004-09-17	21.6856	261	21.2142	0.471349	0.394077
		2004-09-18	21.6588	262	21.1835	0.475359	0.388074
		2004-09-19	21.6028	263	21.1579	0.444933	0.382882
		2004-09-20	21.5609	264	21.1188	0.442172	0.376885
		2004-09-21	21.4486	265	21.0748	0.373802	0.368887
		2004-09-22	21.3754	266	21.0233	0.352036	0.360238
		2004-09-23	21.3375	267	20.9798	0.357721	0.350838
		2004-09-24	21.3032	268	20.9327	0.370541	0.340091
		2004-09-25	21.2414	269	20.878	0.363458	0.329076
		2004-09-26	21.1971	270	20.8347	0.362445	0.318496
		2004-09-27	21.1404	271	20.7934	0.34697	0.309544
		2004-09-28	21.0723	272	20.751	0.321329	0.301313
		2004-09-29	21.0118	273	20.7036	0.308156	0.293016
		2004-09-30	20.9377	274	20.6554	0.2823	0.283748
		2004-10-01	20.8743	275	20.6108	0.263553	0.273644
		2004-10-02	20.8048	276	20.5681	0.236616	0.264592
		2004-10-03	20.7153	277	20.512	0.203282	0.256279
		2004-10-04	20.701	278	20.4724	0.228646	0.249596
		2004-10-05	20.6297	279	20.4244	0.20539	0.243803
		2004-10-06	20.5646	280	20.3785	0.186054	0.24032
		2004-10-07	20.4827	281	20.3041	0.178606	0.237148
		2004-10-08	20.4187	282	20.2426	0.176051	0.234079
		2004-10-09	20.3488	283	20.1936	0.155133	0.231045
		2004-10-10	20.2764	284	20.1379	0.138496	0.228308
		2004-10-11	20.2062	285	20.079	0.127131	0.225945
		2004-10-12	20.1786	286	20.0228	0.155829	0.224375
		2004-10-13	20.1504	287	19.9746	0.175727	0.223849
		2004-10-14	20.1079	288	19.9264	0.181475	0.223033
		2004-10-15	20.035	289	19.8723	0.162695	0.222149
		2004-10-16	19.9855	290	19.8234	0.162077	0.222395
		2004-10-17	19.9722	291	19.7724	0.199794	0.221668
		2004-10-18	19.9418	292	19.7158	0.225969	0.220499
		2004-10-19	19.8978	293	19.6534	0.244418	0.216102
		2004-10-20	19.8552	294	19.5868	0.268404	0.21111
		2004-10-21	19.7919	295	19.5226	0.269292	0.205602
		2004-10-22	19.7185	296	19.4616	0.25688	0.200435
		2004-10-23	19.6695	297	19.4038	0.265669	0.195201
		2004-10-24	19.6236	298	19.3441	0.279494	0.190865
		2004-10-25	19.5829	299	19.3015	0.281375	0.187552
		2004-10-26	19.5295	300	19.238	0.291543	0.183924
		2004-10-27	19.4838	301	19.1839	0.29986	0.180185
		2004-10-28	19.4424	302	19.1369	0.305559	0.17535
		2004-10-29	19.3658	303	19.0821	0.283673	0.168826
		2004-10-30	19.3088	304	19.053	0.255793	0.16213
		2004-10-31	19.2582	305	18.9873	0.270919	0.154268
		2004-11-01	19.1479	306	18.9331	0.214798	0.145414
		2004-11-02	19.0437	307	18.8755	0.168214	0.135931
		2004-11-03	18.9142	308	18.8174	0.0967415	0.125841
		2004-11-04	18.8167	309	18.761	0.0556311	0.115067
		2004-11-05	18.7338	310	18.713	0.0208161	0.104586
		2004-11-06	18.678	311	18.6544	0.0236023	0.0948921
		2004-11-07	18.6178	312	18.5988	0.0190362	0.085791
		2004-11-08	18.5728	313	18.5477	0.0250371	0.0766905
		2004-11-09	18.5203	314	18.4812	0.0391229	0.0683282
		2004-11-10	18.4488	315	18.4305	0.0182765	0.0604901
		2004-11-11	18.4153	316	18.3717	0.043659	0.0529821
		2004-11-12	18.3499	317	18.3193	0.0306673	0.0452194
		2004-11-13	18.2543	318	18.2685	-0.0142421	0.0381771
		2004-11-14	18.1752	319	18.2134	-0.0381823	0.0321808
		2004-11-15	18.0932	320	18.167	-0.0737648	0.0256838
		2004-11-16	18.0541	321	18.1199	-0.0658341	0.0204704
		2004-11-17	18.0075	322	18.0661	-0.058542	0.0175808
		2004-11-18	17.9565	323	18.0148	-0.058268	0.0170728
		2004-11-19	17.9055	324	17.9603	-0.054827	0.0184075
		2004-11-20	17.8647	325	17.9099	-0.0451355	0.0211212
		2004-11-21	17.8306	326	17.8645	-0.0339295	0.0234103
		2004-11-22	17.8056	327	17.8129	-0.0073631	0.0255855
		2004-11-23	17.7691	328	17.7626	0.00648082	0.0272765
		2004-11-24	17.7431	329	17.7126	0.030504	0.0276285
		2004-11-25	17.7074	330	17.651	0.056401	0.0269813
		2004-11-26	17.6708	331	17.5962	0.0746204	0.0247851
		2004-11-27	17.6132	332	17.5405	0.0726783	0.0227133
		2004-11-28	17.5557	333	17.4833	0.0724022	0.0223704
		2004-11-29	17.5082	334	17.4323	0.0759033	0.0235615
		2004-11-30	17.4692	335	17.3932	0.0760103	0.0257483
		2004-12-01	17.4138	336	17.3554	0.0583964	0.0273938
		2004-12-02	17.394	337	17.3124	0.0815267	0.0288879
		2004-12-03	17.3454	338	17.2639	0.0814994	0.031377
		2004-12-04	17.3132	339	17.2175	0.0956744	0.0339918
		2004-12-05	17.275	340	17.1728	0.102227	0.0361549
		2004-12-06	17.2312	341	17.1389	0.0922745	0.0377185
		2004-12-07	17.1741	342	17.0898	0.0842904	0.0380165
		2004-12-08	17.1212	343	17.0454	0.0757668	0.0377321
		2004-12-09	17.0431	344	16.9934	0.0496843	0.0364174
		2004-12-10	16.9469	345	16.9481	-0.00113832	0.0349011
		2004-12-11	16.8767	346	16.8989	-0.0222275	0.0332723
		2004-12-12	16.8164	347	16.8479	-0.0314862	0.0333052
		2004-12-13	16.7731	348	16.7976	-0.0245309	0.0330707
		2004-12-14	16.7536	349	16.7561	-0.00244962	0.0333672
		2004-12-15	16.706	350	16.7142	-0.00815841	0.0348979
		2004-12-16	16.6569	351	16.6734	-0.0164698	0.0354396
		2004-12-17	16.6163	352	16.6301	-0.0137194	0.0366731
		2004-12-18	16.6046	353	16.5882	0.0164046	0.0376558
		2004-12-19	16.5696	354	16.546	0.0236181	0.0377336
		2004-12-20	16.5265	355	16.5067	0.0197572	0.0373387
		2004-12-21	16.4717	356	16.4587	0.0129788	0.036892
		2004-12-22	16.4168	357	16.4152	0.00157692	0.0367682
		2004-12-23	16.3695	358	16.3715	-0.00205126	0.0366476
		2004-12-24	16.3312	359	16.3401	-0.0089384	0.0381593
		2004-12-25	16.313	360	16.3021	0.0109134	0.0416219
		2004-12-26	16.287	361	16.2612	0.0257542	0.0465104
		2004-12-27	16.2975	362	16.2238	0.0736673	0.0521904
		2004-12-28	16.2611	363	16.1957	0.0653664	0.0573651
		2004-12-29	16.2475	364	16.1627	0.0847995	0.061945
		2004-12-30	16.2329	365	16.111	0.12193	0.0663503
		2004-12-31	16.201	366	16.1263	0.0746469	0.0706694
		2005-01-01	16.1771	1	16.0586	0.118532	0.0752105
		2005-01-02	16.1446	2	16.0336	0.110981	0.0787385
		2005-01-03	16.1062	3	16.0082	0.0980063	0.0828598
		2005-01-04	16.074	4	15.9836	0.0903809	0.086898
		2005-01-05	16.0385	5	15.9597	0.078873	0.0912725
		2005-01-06	16.0069	6	15.9263	0.0805771	0.0978122
		2005-01-07	15.969	7	15.8968	0.0721491	0.10634
		2005-01-08	15.9702	8	15.8752	0.0950346	0.11586
		2005-01-09	15.9428	9	15.8401	0.10274	0.124189
		2005-01-10	15.9311	10	15.8067	0.124429	0.132499
		2005-01-11	15.9172	11	15.7783	0.138914	0.14004
		2005-01-12	15.8952	12	15.7645	0.130711	0.147842
		2005-01-13	15.877	13	15.7421	0.134946	0.154965
		2005-01-14	15.8407	14	15.7167	0.124	0.160545
		2005-01-15	15.8114	15	15.6983	0.113104	0.167435
		2005-01-16	15.7992	16	15.6767	0.122513	0.17204
		2005-01-17	15.7835	17	15.6613	0.122244	0.177147
		2005-01-18	15.7928	18	15.6456	0.147256	0.181784
		2005-01-19	15.7756	19	15.6347	0.140906	0.186667
		2005-01-20	15.7588	20	15.6146	0.144213	0.191254
		2005-01-21	15.7829	21	15.5852	0.197767	0.195441
		2005-01-22	15.8175	22	15.5637	0.253771	0.200997
		2005-01-23	15.8201	23	15.5435	0.276683	0.206071
		2005-01-24	15.7857	24	15.5249	0.260766	0.210647
		2005-01-25	15.7722	25	15.4971	0.275078	0.215419
		2005-01-26	15.787	26	15.4871	0.299884	0.219408
		2005-01-27	15.7685	27	15.4691	0.299428	0.223832
		2005-01-28	15.753	28	15.4546	0.298477	0.227718
		2005-01-29	15.7216	29	15.4323	0.289325	0.231449
		2005-01-30	15.6918	30	15.4105	0.28136	0.235826
		2005-01-31	15.6568	31	15.4001	0.256685	0.240066
		2005-02-01	15.6491	32	15.3849	0.264189	0.243956
		2005-02-02	15.6101	33	15.3729	0.23713	0.2467
		2005-02-03	15.5847	34	15.3479	0.236844	0.24959
		2005-02-04	15.5499	35	15.3334	0.216506	0.252612
		2005-02-05	15.5288	36	15.3226	0.206181	0.254051
		2005-02-06	15.5462	37	15.3074	0.238822	0.254121
		2005-02-07	15.5394	38	15.2922	0.247268	0.252985
		2005-02-08	15.5247	39	15.2846	0.240013	0.252356
		2005-02-09	15.5454	40	15.2778	0.267593	0.251178
		2005-02-10	15.5201	41	15.2616	0.258563	0.248777
		2005-02-11	15.515	42	15.2515	0.263454	0.245874
		2005-02-12	15.503	43	15.2515	0.251515	0.243402
		2005-02-13	15.4738	44	15.2379	0.235919	0.241268
		2005-02-14	15.4697	45	15.2253	0.24442	0.238495
		2005-02-15	15.4658	46	15.2161	0.249721	0.236832
		2005-02-16	15.4519	47	15.2129	0.238934	0.235182
		2005-02-17	15.4368	48	15.2073	0.229579	0.234273
		2005-02-18	15.4263	49	15.1987	0.227616	0.233084
		2005-02-19	15.4269	50	15.1921	0.234869	0.230866
		2005-02-20	15.4239	51	15.183	0.240945	0.228549
		2005-02-21	15.434	52	15.1781	0.255849	0.225317
		2005-02-22	15.4164	53	15.1738	0.242622	0.22242
		2005-02-23	15.4128	54	15.1709	0.241878	0.220185
		2005-02-24	15.3963	55	15.1566	0.239753	0.216895
		2005-02-25	15.3818	56	15.154	0.227841	0.213792
		2005-02-26	15.3602	57	15.1478	0.212347	0.210368
		2005-02-27	15.3691	58	15.1448	0.224317	0.206791
		2005-02-28	15.3646	59	15.1393	0.225302	0.203359
		2005-03-01	15.3302	60	15.132	0.198166	0.19916
		2005-03-02	15.3409	61	15.1341	0.206802	0.195749
		2005-03-03	15.3442	62	15.1295	0.21469	0.193382
		2005-03-04	15.3376	63	15.1277	0.209858	0.192183
		2005-03-05	15.3223	64	15.1211	0.201191	0.191674
		2005-03-06	15.2773	65	15.1273	0.149964	0.191419
		2005-03-07	15.2739	66	15.1372	0.136652	0.190972
		2005-03-08	15.2747	67	15.1329	0.141882	0.190043
		2005-03-09	15.2804	68	15.12	0.160342	0.189129
		2005-03-10	15.2858	69	15.1129	0.172951	0.186707
		2005-03-11	15.283	70	15.1141	0.1689	0.183123
		2005-03-12	15.2837	71	15.1182	0.16549	0.178757
		2005-03-13	15.2814	72	15.1207	0.160716	0.17525
		2005-03-14	15.2666	73	15.1223	0.144215	0.171675
		2005-03-15	15.2621	74	15.1292	0.132962	0.168124
		2005-03-16	15.2453	75	15.1269	0.118447	0.164175
		2005-03-17	15.2775	76	15.1301	0.147386	0.159979
		2005-03-18	15.3	77	15.132	0.167925	0.155295
		2005-03-19	15.332	78	15.1384	0.193617	0.151056
		2005-03-20	15.3636	79	15.1512	0.212354	0.146149
		2005-03-21	15.3837	80	15.1565	0.227193	0.142704
		2005-03-22	15.3983	81	15.1708	0.227535	0.139319
		2005-03-23	15.4094	82	15.1814	0.227995	0.135425
		2005-03-24	15.4019	83	15.1867	0.215213	0.131016
		2005-03-25	15.3617	84	15.1925	0.169218	0.125245
		2005-03-26	15.326	85	15.1937	0.132228	0.11904
		2005-03-27	15.3102	86	15.2134	0.0968419	0.112854
		2005-03-28	15.3369	87	15.2298	0.107133	0.106959
		2005-03-29	15.3538	88	15.2368	0.117074	0.104085
		2005-03-30	15.3673	89	15.2485	0.118769	0.103408
		2005-03-31	15.3467	90	15.267	0.0796942	0.104407
		2005-04-01	15.3536	91	15.2726	0.0809448	0.10534
		2005-04-02	15.3575	92	15.2833	0.0741603	0.105316
		2005-04-03	15.3769	93	15.2942	0.082677	0.103987
		2005-04-04	15.3652	94	15.3112	0.0540045	0.100637
		2005-04-05	15.3652	95	15.3186	0.0465935	0.0956297
		2005-04-06	15.3691	96	15.334	0.035096	0.091197
		2005-04-07	15.3704	97	15.3453	0.025073	0.0878469
		2005-04-08	15.3798	98	15.3517	0.028068	0.0843915
		2005-04-09	15.3717	99	15.3719	-0.000186204	0.0832563
		2005-04-10	15.3676	100	15.3848	-0.0172289	0.0829989
		2005-04-11	15.3784	101	15.3985	-0.0201067	0.0834973
		2005-04-12	15.3939	102	15.41	-0.0161255	0.0836118
		2005-04-13	15.4803	103	15.4223	0.0579835	0.0834392
		2005-04-14	15.5565	104	15.4439	0.112662	0.0850179
		2005-04-15	15.6127	105	15.4643	0.148413	0.0900106
		2005-04-16	15.6605	106	15.4851	0.175375	0.0977709
		2005-04-17	15.6723	107	15.5051	0.167199	0.107677
		2005-04-18	15.6821	108	15.5283	0.153763	0.11712
		2005-04-19	15.6602	109	15.5483	0.111861	0.127237
		2005-04-20	15.6573	110	15.5803	0.076965	0.137513
		2005-04-21	15.6964	111	15.6019	0.0945524	0.148678
		2005-04-22	15.7524	112	15.6249	0.127492	0.160497
		2005-04-23	15.7636	113	15.6521	0.111553	0.17251
		2005-04-24	15.8169	114	15.6818	0.135159	0.186012
		2005-04-25	15.8436	115	15.719	0.124506	0.199726
		2005-04-26	15.8677	116	15.7559	0.111795	0.212973
		2005-04-27	15.9022	117	15.7916	0.110569	0.226141
		2005-04-28	15.9241	118	15.8122	0.111894	0.236496
		2005-04-29	16.0085	119	15.8424	0.166132	0.24577
		2005-04-30	16.1036	120	15.8741	0.229473	0.253612
		2005-05-01	16.2094	121	15.8957	0.313754	0.260339
		2005-05-02	16.3088	122	15.9374	0.371356	0.266204
		2005-05-03	16.3449	123	15.9789	0.365963	0.271909
		2005-05-04	16.3735	124	16.016	0.357492	0.277788
		2005-05-05	16.4055	125	16.0506	0.354885	0.284529
		2005-05-06	16.4648	126	16.0947	0.370038	0.291252
		2005-05-07	16.5215	127	16.1418	0.379639	0.29796
		2005-05-08	16.5726	128	16.1841	0.388461	0.30518
		2005-05-09	16.6215	129	16.2166	0.404897	0.310753
		2005-05-10	16.6467	130	16.2525	0.39419	0.315328
		2005-05-11	16.6664	131	16.2891	0.377294	0.319951
		2005-05-12	16.7173	132	16.3384	0.378924	0.323566
		2005-05-13	16.7575	133	16.3889	0.368613	0.327603
		2005-05-14	16.8413	134	16.4504	0.390896	0.330524
		2005-05-15	16.8905	135	16.5069	0.383677	0.332412
		2005-05-16	16.929	136	16.5518	0.377185	0.331006
		2005-05-17	16.9494	137	16.6063	0.343138	0.327277
		2005-05-18	16.9764	138	16.6515	0.32491	0.324692
		2005-05-19	16.9929	139	16.7046	0.288237	0.322011
		2005-05-20	17.0309	140	16.7517	0.279189	0.319244
		2005-05-21	17.0946	141	16.7984	0.296246	0.314995
		2005-05-22	17.1642	142	16.8355	0.328721	0.310137
		2005-05-23	17.2112	143	16.883	0.328162	0.304443
		2005-05-24	17.2351	144	16.9328	0.302345	0.298282
		2005-05-25	17.2487	145	16.9869	0.261766	0.292192
		2005-05-26	17.2752	146	17.0248	0.250487	0.286167
		2005-05-27	17.288	147	17.069	0.219008	0.278973
		2005-05-28	17.3469	148	17.1139	0.233022	0.27177
		2005-05-29	17.4018	149	17.1481	0.253747	0.266014
		2005-05-30	17.4835	150	17.1973	0.286133	0.261822
		2005-05-31	17.5259	151	17.2544	0.271555	0.257726
		2005-06-01	17.5781	152	17.3186	0.259494	0.253797
		2005-06-02	17.6624	153	17.374	0.288414	0.250716
		2005-06-03	17.7086	154	17.4315	0.277054	0.246553
		2005-06-04	17.7534	155	17.4815	0.271865	0.243231
		2005-06-05	17.7785	156	17.5359	0.242574	0.238368
		2005-06-06	17.8307	157	17.5968	0.233902	0.234089
		2005-06-07	17.8659	158	17.6482	0.217636	0.230141
		2005-06-08	17.9288	159	17.7087	0.220072	0.226522
		2005-06-09	17.9751	160	17.7636	0.2115	0.223048
		2005-06-10	18.019	161	17.8225	0.196525	0.221406
		2005-06-11	18.0441	162	17.881	0.163125	0.219785
		2005-06-12	18.0958	163	17.9432	0.152526	0.217434
		2005-06-13	18.2249	164	18.0067	0.218208	0.214498
		2005-06-14	18.3255	165	18.0676	0.257905	0.211481
		2005-06-15	18.3606	166	18.1063	0.254308	0.209053
		2005-06-16	18.3948	167	18.1695	0.225274	0.208099
		2005-06-17	18.4625	168	18.23	0.232487	0.206602
		2005-06-18	18.4471	169	18.2838	0.163352	0.20653
		2005-06-19	18.5128	170	18.3333	0.179522	0.207029
		2005-06-20	18.5457	171	18.3953	0.150359	0.208029
[truncated: 5,673 more rows]

## Sheet: Supplementary Figure 3
Supplementary figure 3	Anomalies of key dynamic variables during the four marine heatwave events.
		event	nice_names	variable	anomaly
		2014	White shark	chl	-0.0180406
		2014	White shark	oxy	-8.57117
		2014	White shark	pp	-0.372915
		2014	White shark	sst	0.889213
		2014	Leatherback turtle	chl	-0.0205588
		2014	Leatherback turtle	oxy	-6.78753
		2014	Leatherback turtle	pp	-0.355043
		2014	Leatherback turtle	sst	0.962237
		2014	Yellowfin tuna	chl	-0.0625204
		2014	Yellowfin tuna	oxy	-10.1511
		2014	Yellowfin tuna	pp	-1.70112
		2014	Yellowfin tuna	sst	1.76761
		2014	Sooty shearwater	chl	-0.0144166
		2014	Sooty shearwater	oxy	-7.87515
		2014	Sooty shearwater	pp	-0.537539
		2014	Sooty shearwater	sst	1.109
		2014	California sea lion	chl	-0.163792
		2014	California sea lion	oxy	-10.9898
		2014	California sea lion	pp	-3.59963
		2014	California sea lion	sst	1.62186
		2014	Mako shark	chl	-0.152796
		2014	Mako shark	oxy	-12.5079
		2014	Mako shark	pp	-3.45921
		2014	Mako shark	sst	1.83551
		2014	Bluefin tuna	chl	-0.180411
		2014	Bluefin tuna	oxy	-9.01143
		2014	Bluefin tuna	pp	-2.98321
		2014	Bluefin tuna	sst	1.72277
		2014	Blue whale	chl	-0.121241
		2014	Blue whale	oxy	-10.7796
		2014	Blue whale	pp	-3.54717
		2014	Blue whale	sst	1.56398
		2014	Blue shark	chl	-0.0341617
		2014	Blue shark	oxy	-10.9243
		2014	Blue shark	pp	-0.50557
		2014	Blue shark	sst	1.17852
		2014	Albacore tuna	chl	-0.127886
		2014	Albacore tuna	oxy	-12.7976
		2014	Albacore tuna	pp	-2.15421
		2014	Albacore tuna	sst	1.51059
		2014	Salmon shark	chl	-0.0407557
		2014	Salmon shark	oxy	4.6132
		2014	Salmon shark	pp	-0.465116
		2014	Salmon shark	sst	1.13637
		2014	Laysan albatross	chl	-0.00226014
		2014	Laysan albatross	oxy	-5.03175
		2014	Laysan albatross	pp	-0.223088
		2014	Laysan albatross	sst	0.468856
		2014	Elephant seal	chl	-0.0816561
		2014	Elephant seal	oxy	-1.65993
		2014	Elephant seal	pp	-0.541072
		2014	Elephant seal	sst	0.782087
		2014	Black-footed albatross	chl	-0.0347417
		2014	Black-footed albatross	oxy	-1.18594
		2014	Black-footed albatross	pp	-0.446874
		2014	Black-footed albatross	sst	1.22571
		2015	White shark	chl	-0.0569465
		2015	White shark	oxy	-4.66168
		2015	White shark	pp	-0.66619
		2015	White shark	sst	1.85532
		2015	Leatherback turtle	chl	-0.0649116
		2015	Leatherback turtle	oxy	-2.77437
		2015	Leatherback turtle	pp	-0.71892
		2015	Leatherback turtle	sst	1.83521
		2015	Yellowfin tuna	chl	-0.0773348
		2015	Yellowfin tuna	oxy	-9.64954
		2015	Yellowfin tuna	pp	-1.95634
		2015	Yellowfin tuna	sst	1.98313
		2015	Sooty shearwater	chl	-0.0487373
		2015	Sooty shearwater	oxy	-6.31568
		2015	Sooty shearwater	pp	-0.764166
		2015	Sooty shearwater	sst	1.23397
		2015	California sea lion	chl	-0.184134
		2015	California sea lion	oxy	-5.71233
		2015	California sea lion	pp	-3.65361
		2015	California sea lion	sst	2.04477
		2015	Mako shark	chl	-0.193863
		2015	Mako shark	oxy	-8.47571
		2015	Mako shark	pp	-3.79625
		2015	Mako shark	sst	2.28755
		2015	Bluefin tuna	chl	-0.222172
		2015	Bluefin tuna	oxy	-7.08521
		2015	Bluefin tuna	pp	-3.61681
		2015	Bluefin tuna	sst	2.38451
		2015	Blue whale	chl	-0.183988
		2015	Blue whale	oxy	-7.36549
		2015	Blue whale	pp	-3.66216
		2015	Blue whale	sst	2.12145
		2015	Blue shark	chl	-0.0760753
		2015	Blue shark	oxy	-6.97108
		2015	Blue shark	pp	-1.06986
		2015	Blue shark	sst	1.65125
		2015	Albacore tuna	chl	-0.168177
		2015	Albacore tuna	oxy	-6.77017
		2015	Albacore tuna	pp	-2.84149
		2015	Albacore tuna	sst	2.18961
		2015	Salmon shark	chl	-0.0655347
		2015	Salmon shark	oxy	4.06289
		2015	Salmon shark	pp	-0.963361
		2015	Salmon shark	sst	0.748922
		2015	Laysan albatross	chl	-0.0366795
		2015	Laysan albatross	oxy	-11.2603
		2015	Laysan albatross	pp	-0.0182316
		2015	Laysan albatross	sst	0.644932
		2015	Elephant seal	chl	-0.0798517
		2015	Elephant seal	oxy	-3.70964
		2015	Elephant seal	pp	-0.606673
		2015	Elephant seal	sst	1.08688
		2015	Black-footed albatross	chl	-0.049987
		2015	Black-footed albatross	oxy	-1.4935
		2015	Black-footed albatross	pp	-0.67361
		2015	Black-footed albatross	sst	0.814077
		2019	White shark	chl	-0.0228813
		2019	White shark	oxy	2.12419
		2019	White shark	pp	-0.0931047
		2019	White shark	sst	0.931073
		2019	Leatherback turtle	chl	-0.0357125
		2019	Leatherback turtle	oxy	9.34966
		2019	Leatherback turtle	pp	-0.0816926
		2019	Leatherback turtle	sst	0.917046
		2019	Yellowfin tuna	chl	-0.0406879
		2019	Yellowfin tuna	oxy	5.91385
		2019	Yellowfin tuna	pp	-0.228728
		2019	Yellowfin tuna	sst	-0.107106
		2019	Sooty shearwater	chl	-0.0234988
		2019	Sooty shearwater	oxy	24.1069
		2019	Sooty shearwater	pp	0.904744
		2019	Sooty shearwater	sst	1.06722
		2019	California sea lion	chl	0.0730825
		2019	California sea lion	oxy	20.0876
		2019	California sea lion	pp	1.87632
		2019	California sea lion	sst	0.11606
		2019	Mako shark	chl	0.0380882
		2019	Mako shark	oxy	24.0803
		2019	Mako shark	pp	0.385622
		2019	Mako shark	sst	0.217129
		2019	Bluefin tuna	chl	0.0843912
		2019	Bluefin tuna	oxy	13.7369
		2019	Bluefin tuna	pp	1.87883
		2019	Bluefin tuna	sst	-0.0976971
		2019	Blue whale	chl	0.0726255
		2019	Blue whale	oxy	31.1112
		2019	Blue whale	pp	-0.729889
		2019	Blue whale	sst	0.482571
		2019	Blue shark	chl	-0.0537999
		2019	Blue shark	oxy	13.2159
		2019	Blue shark	pp	0.196054
		2019	Blue shark	sst	0.527048
		2019	Albacore tuna	chl	0.0161581
		2019	Albacore tuna	oxy	20.7705
		2019	Albacore tuna	pp	-0.0132193
		2019	Albacore tuna	sst	0.321948
		2019	Salmon shark	chl	-0.0309338
		2019	Salmon shark	oxy	16.3854
		2019	Salmon shark	pp	1.88156
		2019	Salmon shark	sst	0.822805
		2019	Laysan albatross	chl	0.00172101
		2019	Laysan albatross	oxy	33.0782
		2019	Laysan albatross	pp	1.01212
		2019	Laysan albatross	sst	0.742565
		2019	Elephant seal	chl	-0.00794736
		2019	Elephant seal	oxy	19.398
		2019	Elephant seal	pp	0.709592
		2019	Elephant seal	sst	0.751193
		2019	Black-footed albatross	chl	0.0068473
		2019	Black-footed albatross	oxy	23.4048
		2019	Black-footed albatross	pp	1.56751
		2019	Black-footed albatross	sst	1.13851
		2020	White shark	chl	-0.00432491
		2020	White shark	oxy	1.75361
		2020	White shark	pp	-0.340149
		2020	White shark	sst	0.516671
		2020	Leatherback turtle	chl	0.0118319
		2020	Leatherback turtle	oxy	8.42787
		2020	Leatherback turtle	pp	-0.0142592
		2020	Leatherback turtle	sst	0.5951
		2020	Yellowfin tuna	chl	0.0374794
		2020	Yellowfin tuna	oxy	8.51708
		2020	Yellowfin tuna	pp	-0.495627
		2020	Yellowfin tuna	sst	1.21254
		2020	Sooty shearwater	chl	0.0616343
		2020	Sooty shearwater	oxy	23.3761
		2020	Sooty shearwater	pp	0.939388
		2020	Sooty shearwater	sst	0.702176
		2020	California sea lion	chl	0.085873
		2020	California sea lion	oxy	22.0584
		2020	California sea lion	pp	-0.721148
		2020	California sea lion	sst	0.813582
		2020	Mako shark	chl	0.0829333
		2020	Mako shark	oxy	23.7184
		2020	Mako shark	pp	-1.36237
		2020	Mako shark	sst	1.06034
		2020	Bluefin tuna	chl	0.151378
		2020	Bluefin tuna	oxy	14.323
		2020	Bluefin tuna	pp	-0.478757
		2020	Bluefin tuna	sst	1.11764
		2020	Blue whale	chl	0.0949196
		2020	Blue whale	oxy	33.4324
		2020	Blue whale	pp	-2.87856
		2020	Blue whale	sst	0.810947
		2020	Blue shark	chl	0.0277267
		2020	Blue shark	oxy	9.77069
		2020	Blue shark	pp	0.237527
		2020	Blue shark	sst	0.898013
		2020	Albacore tuna	chl	0.0755293
		2020	Albacore tuna	oxy	17.3223
		2020	Albacore tuna	pp	-0.927051
		2020	Albacore tuna	sst	1.09243
		2020	Salmon shark	chl	0.108886
		2020	Salmon shark	oxy	14.6641
		2020	Salmon shark	pp	2.17621
		2020	Salmon shark	sst	0.525419
		2020	Laysan albatross	chl	0.106689
		2020	Laysan albatross	oxy	34.5262
		2020	Laysan albatross	pp	0.895319
		2020	Laysan albatross	sst	0.275996
		2020	Elephant seal	chl	0.0902307
		2020	Elephant seal	oxy	20.0221
		2020	Elephant seal	pp	0.560008
		2020	Elephant seal	sst	0.898441
		2020	Black-footed albatross	chl	0.10413
		2020	Black-footed albatross	oxy	21.9182
		2020	Black-footed albatross	pp	1.44733
		2020	Black-footed albatross	sst	0.643459

## Sheet: Supplementary Figure 5
Supplementary Figure 5.	Relative importance of variables in boosted regression tree models for each species.
		nice_names	var	rel.inf
		Black-footed albatross	Temperature	43.5085
		Black-footed albatross	Bathymetry	18.4567
		Black-footed albatross	Oxygen	11.6149
		Black-footed albatross	Primary productivity	8.33447
		Black-footed albatross	Day of year	5.85807
		Black-footed albatross	Mixed layer depth	4.19064
		Black-footed albatross	Rugosity	2.05195
		Black-footed albatross	Chlorophyll-a	1.83303
		Black-footed albatross	Temperature SD	1.414
		Black-footed albatross	Eddy kinetic energy	1.32575
		Black-footed albatross	Sea level anomaly	1.20198
		Laysan albatross	Chlorophyll-a	29.0839
		Laysan albatross	Bathymetry	21.3949
		Laysan albatross	Temperature	18.8769
		Laysan albatross	Day of year	10.7225
		Laysan albatross	Primary productivity	5.72988
		Laysan albatross	Oxygen	5.18042
		Laysan albatross	Mixed layer depth	3.78454
		Laysan albatross	Rugosity	3.64358
		Laysan albatross	Temperature SD	0.9651
		Laysan albatross	Sea level anomaly	0.375911
		Laysan albatross	Eddy kinetic energy	0.208916
		Sooty shearwater	Primary productivity	35.2364
		Sooty shearwater	Chlorophyll-a	18.7602
		Sooty shearwater	Day of year	11.2444
		Sooty shearwater	Temperature	10.0778
		Sooty shearwater	Bathymetry	6.31814
		Sooty shearwater	Oxygen	5.84124
		Sooty shearwater	Sea level anomaly	3.36365
		Sooty shearwater	Temperature SD	2.90673
		Sooty shearwater	Eddy kinetic energy	2.25723
		Sooty shearwater	Mixed layer depth	1.91368
		Sooty shearwater	Rugosity	1.23408
		Leatherback turtle	Temperature	20.1897
		Leatherback turtle	Oxygen	19.3905
		Leatherback turtle	Day of year	15.4682
		Leatherback turtle	Primary productivity	11.8543
		Leatherback turtle	Chlorophyll-a	10.2245
		Leatherback turtle	Bathymetry	9.24979
		Leatherback turtle	Sea level anomaly	3.53775
		Leatherback turtle	Temperature SD	3.19309
		Leatherback turtle	Mixed layer depth	2.27113
		Leatherback turtle	Eddy kinetic energy	1.88645
		Leatherback turtle	Rugosity	1.88291
		Blue whale	Chlorophyll-a	44.5679
		Blue whale	Rugosity	13.5248
		Blue whale	Temperature	10.8305
		Blue whale	Bathymetry	10.1088
		Blue whale	Primary productivity	6.62531
		Blue whale	Day of year	5.24895
		Blue whale	Oxygen	3.43668
		Blue whale	Temperature SD	2.36035
		Blue whale	Sea level anomaly	1.70834
		Blue whale	Mixed layer depth	0.861955
		Blue whale	Eddy kinetic energy	0.612808
		California sealion	Bathymetry	53.1068
		California sealion	Temperature	17.1715
		California sealion	Oxygen	9.1379
		California sealion	Eddy kinetic energy	5.93952
		California sealion	Primary productivity	4.60476
		California sealion	Day of year	2.69703
		California sealion	Chlorophyll-a	2.28732
		California sealion	Sea level anomaly	1.68287
		California sealion	Rugosity	1.53704
		California sealion	Mixed layer depth	1.52239
		California sealion	Temperature SD	0.260162
		Elephant seal	Temperature	25.1375
		Elephant seal	Bathymetry	21.5574
		Elephant seal	Primary productivity	19.0945
		Elephant seal	Oxygen	14.1923
		Elephant seal	Day of year	11.5562
		Elephant seal	Eddy kinetic energy	3.1269
		Elephant seal	Rugosity	1.69528
		Elephant seal	Chlorophyll-a	1.54186
		Elephant seal	Sea level anomaly	0.828921
		Elephant seal	Temperature SD	0.761332
		Elephant seal	Mixed layer depth	0.507841
		Blue shark	Temperature	26.6266
		Blue shark	Chlorophyll-a	23.8215
		Blue shark	Bathymetry	21.6726
		Blue shark	Oxygen	12.5368
		Blue shark	Primary productivity	3.55033
		Blue shark	Sea level anomaly	2.81057
		Blue shark	Day of year	2.58271
		Blue shark	Temperature SD	2.39561
		Blue shark	Mixed layer depth	1.78769
		Blue shark	Rugosity	1.07091
		Blue shark	Eddy kinetic energy	0.818809
		Mako shark	Chlorophyll-a	33.2065
		Mako shark	Temperature	20.6436
		Mako shark	Bathymetry	16.9151
		Mako shark	Oxygen	11.8403
		Mako shark	Day of year	5.33629
		Mako shark	Temperature SD	4.57661
		Mako shark	Rugosity	4.3144
		Mako shark	Primary productivity	1.71259
		Mako shark	Sea level anomaly	0.725437
		Mako shark	Mixed layer depth	0.380268
		Mako shark	Eddy kinetic energy	0.328356
		Salmon shark	Bathymetry	63.7495
		Salmon shark	Temperature	20.7768
		Salmon shark	Day of year	5.86575
		Salmon shark	Oxygen	2.25055
		Salmon shark	Eddy kinetic energy	1.89514
		Salmon shark	Rugosity	1.35093
		Salmon shark	Temperature SD	1.18222
		Salmon shark	Primary productivity	1.17528
		Salmon shark	Mixed layer depth	0.855753
		Salmon shark	Sea level anomaly	0.489004
		Salmon shark	Chlorophyll-a	0.301796
		White shark	Bathymetry	26.1148
		White shark	Temperature	18.9345
		White shark	Chlorophyll-a	17.8373
		White shark	Primary productivity	11.7796
		White shark	Oxygen	7.27875
		White shark	Day of year	6.98483
		White shark	Eddy kinetic energy	3.69592
		White shark	Rugosity	3.61493
		White shark	Sea level anomaly	1.53621
		White shark	Mixed layer depth	1.23211
		White shark	Temperature SD	0.853047
		Albacore tuna	Oxygen	27.3942
		Albacore tuna	Primary productivity	25.422
		Albacore tuna	Temperature	24.6187
		Albacore tuna	Bathymetry	7.24278
		Albacore tuna	Day of year	6.34915
		Albacore tuna	Chlorophyll-a	3.49963
		Albacore tuna	Mixed layer depth	1.50983
		Albacore tuna	Sea level anomaly	1.24917
		Albacore tuna	Eddy kinetic energy	1.21407
		Albacore tuna	Temperature SD	0.882332
		Albacore tuna	Rugosity	0.401627
		Bluefin tuna	Oxygen	69.6051
		Bluefin tuna	Temperature	14.6451
		Bluefin tuna	Bathymetry	9.10886
		Bluefin tuna	Primary productivity	4.62426
		Bluefin tuna	Day of year	0.703637
		Bluefin tuna	Chlorophyll-a	0.411828
		Bluefin tuna	Rugosity	0.301854
		Bluefin tuna	Mixed layer depth	0.22766
		Bluefin tuna	Sea level anomaly	0.171577
		Bluefin tuna	Eddy kinetic energy	0.167742
		Bluefin tuna	Temperature SD	0.0319834
		Yellowfin tuna	Temperature	42.0296
		Yellowfin tuna	Bathymetry	31.6141
		Yellowfin tuna	Oxygen	9.15254
		Yellowfin tuna	Rugosity	7.06004
		Yellowfin tuna	Primary productivity	5.26765
		Yellowfin tuna	Mixed layer depth	1.68142
		Yellowfin tuna	Chlorophyll-a	1.21239
		Yellowfin tuna	Day of year	1.01001
		Yellowfin tuna	Temperature SD	0.509006
		Yellowfin tuna	Sea level anomaly	0.353784
		Yellowfin tuna	Eddy kinetic energy	0.107599

## Sheet: Supplementary Figure 6
Supplementary Figure 6.	The daily ratio of observed to predicted presences for each of the boosted regression tree models.
		nice_names	date	observed	predicted	ratio
		Albacore tuna	2003-11-18	1	0.879444	1.13708
		Albacore tuna	2003-11-19	1	0.930909	1.07422
		Albacore tuna	2003-11-20	1	0.930326	1.07489
		Albacore tuna	2003-11-21	2	1.79719	1.11285
		Albacore tuna	2003-11-22	2	1.90522	1.04975
		Albacore tuna	2003-11-23	3	2.86902	1.04565
		Albacore tuna	2003-11-24	5	4.71293	1.06091
		Albacore tuna	2003-11-25	6	5.46305	1.09829
		Albacore tuna	2003-11-26	6	5.79831	1.03478
		Albacore tuna	2003-11-27	6	5.79648	1.03511
		Albacore tuna	2003-11-28	6	5.77164	1.03957
		Albacore tuna	2003-11-29	6	5.7334	1.0465
		Albacore tuna	2003-11-30	6	5.74074	1.04516
		Albacore tuna	2003-12-01	7	6.69378	1.04575
		Albacore tuna	2003-12-02	7	6.70724	1.04365
		Albacore tuna	2003-12-03	7	6.72781	1.04046
		Albacore tuna	2003-12-04	7	6.73714	1.03902
		Albacore tuna	2003-12-05	7	6.73033	1.04007
		Albacore tuna	2003-12-06	7	6.67994	1.04791
		Albacore tuna	2003-12-07	7	6.54006	1.07033
		Albacore tuna	2003-12-08	7	6.70471	1.04404
		Albacore tuna	2003-12-09	7	6.72843	1.04036
		Albacore tuna	2003-12-10	7	6.69225	1.04599
		Albacore tuna	2003-12-11	7	6.52372	1.07301
		Albacore tuna	2003-12-12	7	6.72168	1.04141
		Albacore tuna	2003-12-13	7	6.72239	1.0413
		Albacore tuna	2003-12-14	7	6.70401	1.04415
		Albacore tuna	2003-12-15	7	6.72439	1.04099
		Albacore tuna	2003-12-16	7	6.71551	1.04236
		Albacore tuna	2003-12-17	7	6.69077	1.04622
		Albacore tuna	2003-12-18	7	6.64646	1.05319
		Albacore tuna	2003-12-19	7	6.61493	1.05821
		Albacore tuna	2003-12-20	7	6.63144	1.05558
		Albacore tuna	2003-12-21	7	6.59003	1.06221
		Albacore tuna	2003-12-22	7	6.65586	1.0517
		Albacore tuna	2003-12-23	7	6.53215	1.07162
		Albacore tuna	2003-12-24	7	6.4548	1.08446
		Albacore tuna	2003-12-25	7	6.425	1.08949
		Albacore tuna	2003-12-26	7	6.71854	1.04189
		Albacore tuna	2003-12-27	7	6.72921	1.04024
		Albacore tuna	2003-12-28	7	6.71177	1.04294
		Albacore tuna	2003-12-29	7	6.70728	1.04364
		Albacore tuna	2003-12-30	7	6.67665	1.04843
		Albacore tuna	2003-12-31	7	6.72122	1.04148
		Albacore tuna	2004-01-01	7	6.67139	1.04926
		Albacore tuna	2004-01-02	7	6.69186	1.04605
		Albacore tuna	2004-01-03	7	6.55787	1.06742
		Albacore tuna	2004-01-04	7	6.64812	1.05293
		Albacore tuna	2004-01-05	7	6.61181	1.05871
		Albacore tuna	2004-01-06	7	6.64755	1.05302
		Albacore tuna	2004-01-07	7	6.68973	1.04638
		Albacore tuna	2004-01-08	7	6.68747	1.04673
		Albacore tuna	2004-01-09	7	6.69691	1.04526
		Albacore tuna	2004-01-10	7	6.70265	1.04436
		Albacore tuna	2004-01-11	7	6.72563	1.04079
		Albacore tuna	2004-01-12	7	6.681	1.04775
		Albacore tuna	2004-01-13	7	6.72038	1.04161
		Albacore tuna	2004-01-14	7	6.69099	1.04618
		Albacore tuna	2004-01-15	7	6.66658	1.05001
		Albacore tuna	2004-01-16	7	6.52094	1.07347
		Albacore tuna	2004-01-17	7	6.46379	1.08296
		Albacore tuna	2004-01-18	7	6.65687	1.05154
		Albacore tuna	2004-01-19	7	6.50905	1.07543
		Albacore tuna	2004-01-20	7	6.54305	1.06984
		Albacore tuna	2004-01-21	7	6.42726	1.08911
		Albacore tuna	2004-01-22	7	6.56457	1.06633
		Albacore tuna	2004-01-23	7	6.55583	1.06775
		Albacore tuna	2004-01-24	7	6.5321	1.07163
		Albacore tuna	2004-01-25	7	6.5347	1.0712
		Albacore tuna	2004-01-26	7	6.52257	1.0732
		Albacore tuna	2004-01-27	7	6.53758	1.07073
		Albacore tuna	2004-01-28	7	6.4042	1.09303
		Albacore tuna	2004-01-29	7	6.45192	1.08495
		Albacore tuna	2004-01-30	7	6.49594	1.0776
		Albacore tuna	2004-01-31	7	6.25636	1.11886
		Albacore tuna	2004-02-01	7	6.41397	1.09137
		Albacore tuna	2004-02-02	7	6.47485	1.08111
		Albacore tuna	2004-02-03	7	6.43112	1.08846
		Albacore tuna	2004-02-04	7	6.43383	1.088
		Albacore tuna	2004-02-05	7	6.48272	1.07979
		Albacore tuna	2004-02-06	7	6.50019	1.07689
		Albacore tuna	2004-02-07	7	6.45387	1.08462
		Albacore tuna	2004-02-08	7	6.44618	1.08591
		Albacore tuna	2004-02-09	7	6.50793	1.07561
		Albacore tuna	2004-02-10	7	6.47315	1.08139
		Albacore tuna	2004-02-11	7	6.6036	1.06003
		Albacore tuna	2004-02-12	7	6.6397	1.05426
		Albacore tuna	2004-02-13	7	6.60252	1.0602
		Albacore tuna	2004-02-14	7	6.59856	1.06084
		Albacore tuna	2004-02-15	7	6.55159	1.06844
		Albacore tuna	2004-02-16	7	6.53312	1.07146
		Albacore tuna	2004-02-17	7	6.53685	1.07085
		Albacore tuna	2004-02-18	7	6.55508	1.06787
		Albacore tuna	2004-02-19	7	6.51064	1.07516
		Albacore tuna	2004-02-20	7	6.34313	1.10356
		Albacore tuna	2004-02-21	7	6.438	1.08729
		Albacore tuna	2004-02-22	7	6.53482	1.07118
		Albacore tuna	2004-02-23	7	6.56153	1.06682
		Albacore tuna	2004-02-24	7	6.48729	1.07903
		Albacore tuna	2004-02-25	7	6.53781	1.0707
		Albacore tuna	2004-02-26	7	6.56711	1.06592
		Albacore tuna	2004-02-27	7	6.62437	1.0567
		Albacore tuna	2004-02-28	7	6.63288	1.05535
		Albacore tuna	2004-02-29	7	6.58593	1.06287
		Albacore tuna	2004-03-01	7	6.3327	1.10537
		Albacore tuna	2004-03-02	7	6.22205	1.12503
		Albacore tuna	2004-03-03	7	6.38792	1.09582
		Albacore tuna	2004-03-04	7	6.50873	1.07548
		Albacore tuna	2004-03-05	7	6.47506	1.08107
		Albacore tuna	2004-03-06	7	6.62905	1.05596
		Albacore tuna	2004-03-07	7	6.5198	1.07365
		Albacore tuna	2004-03-08	7	6.47312	1.0814
		Albacore tuna	2004-03-09	7	6.48392	1.07959
		Albacore tuna	2004-03-10	7	6.56083	1.06694
		Albacore tuna	2004-03-11	7	6.53007	1.07196
		Albacore tuna	2004-03-12	7	6.47204	1.08157
		Albacore tuna	2004-03-13	7	6.07698	1.15189
		Albacore tuna	2004-03-14	7	6.20234	1.12861
		Albacore tuna	2004-03-15	7	6.07244	1.15275
		Albacore tuna	2004-03-16	7	6.19501	1.12994
		Albacore tuna	2004-03-17	7	6.3283	1.10614
		Albacore tuna	2004-03-18	7	6.59299	1.06173
		Albacore tuna	2004-03-19	7	6.64979	1.05267
		Albacore tuna	2004-03-20	7	6.61882	1.05759
		Albacore tuna	2004-03-21	7	6.60119	1.06041
		Albacore tuna	2004-03-22	7	6.57057	1.06536
		Albacore tuna	2004-03-23	7	6.50209	1.07658
		Albacore tuna	2004-03-24	7	6.55215	1.06835
		Albacore tuna	2004-03-25	7	6.53203	1.07164
		Albacore tuna	2004-03-26	7	6.1428	1.13955
		Albacore tuna	2004-03-27	7	6.10116	1.14732
		Albacore tuna	2004-03-28	7	6.24177	1.12148
		Albacore tuna	2004-03-29	7	6.02792	1.16126
		Albacore tuna	2004-03-30	7	5.48049	1.27726
		Albacore tuna	2004-03-31	7	5.42683	1.28989
		Albacore tuna	2004-04-01	7	5.31804	1.31628
		Albacore tuna	2004-04-02	7	5.68762	1.23074
		Albacore tuna	2004-04-03	7	5.53358	1.265
		Albacore tuna	2004-04-04	7	5.20423	1.34506
		Albacore tuna	2004-04-05	7	5.37514	1.30229
		Albacore tuna	2004-04-06	7	5.16972	1.35404
		Albacore tuna	2004-04-07	7	5.67999	1.2324
		Albacore tuna	2004-04-08	7	5.53998	1.26354
		Albacore tuna	2004-04-09	7	5.61451	1.24677
		Albacore tuna	2004-04-10	7	5.73588	1.22039
		Albacore tuna	2004-04-11	6	5.52045	1.08687
		Albacore tuna	2004-04-12	6	5.51518	1.08791
		Albacore tuna	2004-04-13	6	5.54219	1.0826
		Albacore tuna	2004-04-14	6	5.53468	1.08407
		Albacore tuna	2004-04-15	6	5.45904	1.09909
		Albacore tuna	2004-04-16	6	5.40104	1.1109
		Albacore tuna	2004-04-17	6	5.44822	1.10128
		Albacore tuna	2004-04-18	6	5.28032	1.1363
		Albacore tuna	2004-04-19	6	5.30315	1.1314
		Albacore tuna	2004-04-20	6	4.94625	1.21304
		Albacore tuna	2004-04-21	6	5.01562	1.19626
		Albacore tuna	2004-04-22	6	5.1608	1.16261
		Albacore tuna	2004-04-23	6	5.34232	1.12311
		Albacore tuna	2004-04-24	6	5.28362	1.13558
		Albacore tuna	2004-04-25	6	5.10553	1.1752
		Albacore tuna	2004-04-26	6	5.26381	1.13986
		Albacore tuna	2004-04-27	6	5.2032	1.15314
		Albacore tuna	2004-04-28	6	5.34228	1.12312
		Albacore tuna	2004-04-30	6	5.31435	1.12902
		Albacore tuna	2004-05-01	6	5.45366	1.10018
		Albacore tuna	2004-05-02	7	6.19783	1.12943
		Albacore tuna	2004-05-03	7	6.18377	1.132
		Albacore tuna	2004-05-04	7	6.14213	1.13967
		Albacore tuna	2004-05-05	7	6.17428	1.13374
		Albacore tuna	2004-05-06	7	6.16509	1.13543
		Albacore tuna	2004-05-07	7	6.01142	1.16445
		Albacore tuna	2004-05-08	7	5.89793	1.18686
		Albacore tuna	2004-05-09	7	6.14588	1.13897
		Albacore tuna	2004-05-10	7	6.09388	1.14869
		Albacore tuna	2004-05-11	7	5.80364	1.20614
		Albacore tuna	2004-05-12	7	5.75113	1.21715
		Albacore tuna	2004-05-13	7	5.76807	1.21358
		Albacore tuna	2004-05-14	7	5.79374	1.2082
		Albacore tuna	2004-05-15	7	5.71276	1.22533
		Albacore tuna	2004-05-16	7	5.81151	1.20451
		Albacore tuna	2004-05-17	7	5.854	1.19576
		Albacore tuna	2004-05-18	7	5.94373	1.17771
		Albacore tuna	2004-05-19	7	5.82811	1.20107
		Albacore tuna	2004-05-20	7	5.90964	1.18451
		Albacore tuna	2004-05-21	7	5.65194	1.23851
		Albacore tuna	2004-05-22	7	5.82576	1.20156
		Albacore tuna	2004-05-23	7	5.72942	1.22176
		Albacore tuna	2004-05-24	7	5.80231	1.20642
		Albacore tuna	2004-05-25	7	5.64259	1.24057
		Albacore tuna	2004-05-26	7	5.52686	1.26654
		Albacore tuna	2004-05-27	7	5.63232	1.24283
		Albacore tuna	2004-05-28	7	5.55371	1.26042
		Albacore tuna	2004-05-29	7	5.74173	1.21915
		Albacore tuna	2004-05-30	7	5.70425	1.22715
		Albacore tuna	2004-05-31	7	5.41471	1.29277
		Albacore tuna	2004-06-01	7	5.49667	1.2735
		Albacore tuna	2004-06-02	7	5.52809	1.26626
		Albacore tuna	2004-06-03	7	5.50735	1.27103
		Albacore tuna	2004-06-04	7	5.24396	1.33487
		Albacore tuna	2004-06-05	7	5.54565	1.26225
		Albacore tuna	2004-06-06	7	5.70491	1.22701
		Albacore tuna	2004-06-07	7	5.81682	1.20341
		Albacore tuna	2004-06-08	7	5.90587	1.18526
		Albacore tuna	2004-06-09	7	5.86353	1.19382
		Albacore tuna	2004-06-10	7	6.04899	1.15722
		Albacore tuna	2004-06-11	7	5.97231	1.17208
		Albacore tuna	2004-06-12	7	5.78849	1.2093
		Albacore tuna	2004-06-13	7	6.02798	1.16125
		Albacore tuna	2004-06-14	7	5.97061	1.17241
		Albacore tuna	2004-06-15	7	5.94	1.17845
		Albacore tuna	2004-06-16	7	5.752	1.21697
		Albacore tuna	2004-06-17	7	5.378	1.3016
		Albacore tuna	2004-06-18	7	5.16728	1.35468
		Albacore tuna	2004-06-19	7	5.24361	1.33496
		Albacore tuna	2004-06-20	7	5.48352	1.27655
		Albacore tuna	2004-06-21	7	5.25965	1.33089
		Albacore tuna	2004-06-22	7	5.49693	1.27344
		Albacore tuna	2004-06-23	7	5.16483	1.35532
		Albacore tuna	2004-06-24	7	5.21719	1.34172
		Albacore tuna	2004-06-25	7	5.27889	1.32604
		Albacore tuna	2004-06-26	7	5.49663	1.27351
		Albacore tuna	2004-06-27	7	5.62274	1.24494
		Albacore tuna	2004-06-28	7	5.65698	1.23741
		Albacore tuna	2004-06-29	7	5.72444	1.22283
		Albacore tuna	2004-06-30	7	5.52241	1.26756
		Albacore tuna	2004-07-01	7	5.58511	1.25333
		Albacore tuna	2004-07-02	7	5.70271	1.22749
		Albacore tuna	2004-07-03	7	5.89242	1.18797
		Albacore tuna	2004-07-04	7	5.68168	1.23203
		Albacore tuna	2004-07-05	7	5.22658	1.33931
		Albacore tuna	2004-07-06	7	5.1836	1.35041
		Albacore tuna	2004-07-07	7	5.03501	1.39027
		Albacore tuna	2004-07-08	7	5.20591	1.34463
		Albacore tuna	2004-07-09	7	5.30976	1.31833
		Albacore tuna	2004-07-10	7	5.29459	1.3221
		Albacore tuna	2004-07-11	7	5.34204	1.31036
		Albacore tuna	2004-07-12	7	5.32996	1.31333
		Albacore tuna	2004-07-13	8	6.35259	1.25933
		Albacore tuna	2004-07-14	8	6.08213	1.31533
		Albacore tuna	2004-07-15	8	6.16613	1.29741
		Albacore tuna	2004-07-16	8	5.92469	1.35028
		Albacore tuna	2004-07-17	8	6.04527	1.32335
		Albacore tuna	2004-07-18	8	5.57565	1.43481
		Albacore tuna	2004-07-19	7	5.49404	1.27411
		Albacore tuna	2004-07-20	7	5.5961	1.25087
		Albacore tuna	2004-07-21	7	5.97894	1.17078
		Albacore tuna	2004-07-22	7	6.15061	1.1381
		Albacore tuna	2004-07-23	7	6.17931	1.13281
		Albacore tuna	2004-07-24	7	6.26551	1.11723
		Albacore tuna	2004-07-25	7	6.27888	1.11485
		Albacore tuna	2004-07-26	7	6.29872	1.11134
		Albacore tuna	2004-07-27	7	6.23478	1.12273
		Albacore tuna	2004-07-28	7	5.78834	1.20933
		Albacore tuna	2004-07-29	7	6.07089	1.15304
		Albacore tuna	2004-07-30	7	6.12465	1.14292
		Albacore tuna	2004-07-31	7	6.12973	1.14198
		Albacore tuna	2004-08-01	7	6.24278	1.12129
		Albacore tuna	2004-08-02	7	6.2914	1.11263
		Albacore tuna	2004-08-03	7	6.17234	1.13409
		Albacore tuna	2004-08-04	7	6.0813	1.15107
		Albacore tuna	2004-08-05	7	6.16121	1.13614
		Albacore tuna	2004-08-06	7	6.21114	1.12701
		Albacore tuna	2004-08-07	6	5.30899	1.13016
		Albacore tuna	2004-08-08	6	5.38877	1.11343
		Albacore tuna	2004-08-09	6	5.19999	1.15385
		Albacore tuna	2004-08-10	5	4.51622	1.10712
		Albacore tuna	2004-08-11	5	4.58311	1.09096
		Albacore tuna	2004-08-12	5	4.70419	1.06288
		Albacore tuna	2004-08-13	5	4.64339	1.0768
		Albacore tuna	2004-08-14	5	4.62599	1.08085
		Albacore tuna	2004-08-15	5	4.60028	1.08689
		Albacore tuna	2004-08-16	5	4.63972	1.07765
		Albacore tuna	2004-08-17	4	3.49144	1.14566
		Albacore tuna	2004-08-18	4	3.36303	1.1894
		Albacore tuna	2004-08-19	4	3.31848	1.20537
		Albacore tuna	2004-08-20	4	3.04436	1.31391
		Albacore tuna	2004-08-21	4	2.78418	1.43669
		Albacore tuna	2004-08-22	5	4.02706	1.2416
		Albacore tuna	2004-08-23	6	4.85045	1.237
		Albacore tuna	2004-08-24	6	4.68786	1.2799
		Albacore tuna	2004-08-25	6	4.4836	1.33821
		Albacore tuna	2004-08-26	5	3.68287	1.35764
		Albacore tuna	2004-08-27	4	2.97873	1.34286
		Albacore tuna	2004-08-28	4	2.92741	1.3664
		Albacore tuna	2004-08-29	4	3.63386	1.10076
		Albacore tuna	2004-08-30	6	5.2517	1.14249
		Albacore tuna	2004-08-31	7	6.27236	1.11601
		Albacore tuna	2004-09-01	6	5.36456	1.11845
		Albacore tuna	2004-09-02	6	5.37684	1.1159
		Albacore tuna	2004-09-03	6	5.51072	1.08879
		Albacore tuna	2004-09-04	6	5.51123	1.08869
		Albacore tuna	2004-09-05	6	5.56133	1.07888
		Albacore tuna	2004-09-06	6	5.58026	1.07522
		Albacore tuna	2004-09-07	6	5.52996	1.085
		Albacore tuna	2004-09-08	6	5.53385	1.08424
		Albacore tuna	2004-09-09	6	5.16222	1.16229
		Albacore tuna	2004-09-10	6	4.86698	1.2328
		Albacore tuna	2004-09-11	6	4.60434	1.30312
		Albacore tuna	2004-09-12	6	4.67963	1.28215
		Albacore tuna	2004-09-13	6	4.79655	1.2509
		Albacore tuna	2004-09-14	6	4.83989	1.2397
		Albacore tuna	2004-09-15	6	4.8615	1.23419
		Albacore tuna	2004-09-16	6	4.89241	1.22639
		Albacore tuna	2004-09-17	6	4.95643	1.21055
		Albacore tuna	2004-09-18	6	5.05564	1.18679
		Albacore tuna	2004-09-19	6	5.28867	1.1345
		Albacore tuna	2004-09-20	6	5.65474	1.06106
		Albacore tuna	2004-09-21	6	5.73138	1.04687
		Albacore tuna	2004-09-22	6	5.72563	1.04792
		Albacore tuna	2004-09-23	6	5.7153	1.04981
		Albacore tuna	2004-09-24	5	4.76388	1.04957
		Albacore tuna	2004-09-25	5	4.77909	1.04623
		Albacore tuna	2004-09-26	5	4.71676	1.06005
		Albacore tuna	2004-09-27	5	4.66139	1.07264
		Albacore tuna	2004-09-28	5	4.77936	1.04616
		Albacore tuna	2004-09-29	5	4.73022	1.05703
		Albacore tuna	2004-09-30	5	4.46956	1.11868
		Albacore tuna	2004-10-01	5	4.42836	1.12909
		Albacore tuna	2004-10-02	5	4.65792	1.07344
		Albacore tuna	2004-10-03	5	4.49427	1.11253
		Albacore tuna	2004-10-04	5	4.46436	1.11998
		Albacore tuna	2004-10-05	5	4.36158	1.14637
		Albacore tuna	2004-10-06	5	4.36407	1.14572
		Albacore tuna	2004-10-07	5	4.45406	1.12257
		Albacore tuna	2004-10-08	5	4.35572	1.14792
		Albacore tuna	2004-10-09	5	4.38195	1.14105
		Albacore tuna	2004-10-10	5	4.45703	1.12182
		Albacore tuna	2004-10-11	5	4.56227	1.09595
		Albacore tuna	2004-10-12	5	4.51107	1.10838
		Albacore tuna	2004-10-13	5	4.41253	1.13314
		Albacore tuna	2004-10-14	5	4.48017	1.11603
		Albacore tuna	2004-10-15	5	4.26089	1.17346
		Albacore tuna	2004-10-16	5	4.35112	1.14913
		Albacore tuna	2004-10-17	5	4.53254	1.10313
		Albacore tuna	2004-10-18	5	4.40281	1.13564
		Albacore tuna	2004-10-19	5	4.35592	1.14786
		Albacore tuna	2004-10-20	5	4.55311	1.09815
		Albacore tuna	2004-10-21	5	4.66896	1.0709
		Albacore tuna	2004-10-22	5	4.69791	1.0643
		Albacore tuna	2004-10-23	5	4.69444	1.06509
		Albacore tuna	2004-10-24	5	4.62991	1.07993
		Albacore tuna	2004-10-25	5	4.64437	1.07657
		Albacore tuna	2004-10-26	5	4.61597	1.0832
		Albacore tuna	2004-10-27	5	4.66303	1.07226
		Albacore tuna	2004-10-28	5	4.74133	1.05456
		Albacore tuna	2004-10-29	5	4.71206	1.06111
		Albacore tuna	2004-10-30	5	4.74994	1.05264
		Albacore tuna	2004-10-31	5	4.71401	1.06067
		Albacore tuna	2004-11-01	5	4.70073	1.06366
		Albacore tuna	2004-11-02	5	4.70303	1.06314
		Albacore tuna	2004-11-03	5	4.68115	1.06811
		Albacore tuna	2004-11-04	5	4.64748	1.07585
		Albacore tuna	2004-11-05	5	4.74499	1.05374
		Albacore tuna	2004-11-06	5	4.75849	1.05075
		Albacore tuna	2004-11-07	5	4.6603	1.07289
		Albacore tuna	2004-11-08	5	4.70099	1.06361
		Albacore tuna	2004-11-09	5	4.6636	1.07213
		Albacore tuna	2004-11-10	5	4.51753	1.1068
		Albacore tuna	2004-11-11	5	4.53349	1.1029
		Albacore tuna	2004-11-12	5	4.54367	1.10043
		Albacore tuna	2004-11-13	5	4.46312	1.12029
		Albacore tuna	2004-11-14	5	4.60307	1.08623
		Albacore tuna	2004-11-15	5	4.58283	1.09103
		Albacore tuna	2004-11-16	5	4.50585	1.10967
		Albacore tuna	2004-11-17	5	4.51672	1.107
		Albacore tuna	2004-11-18	5	4.59841	1.08733
		Albacore tuna	2004-11-19	5	4.52606	1.10471
		Albacore tuna	2004-11-20	5	4.47777	1.11663
		Albacore tuna	2004-11-21	5	4.62844	1.08028
		Albacore tuna	2004-11-22	5	4.56503	1.09528
		Albacore tuna	2004-11-23	5	4.40554	1.13494
		Albacore tuna	2004-11-24	5	4.45641	1.12198
		Albacore tuna	2004-11-25	5	4.49369	1.11267
		Albacore tuna	2004-11-26	5	4.14141	1.20732
		Albacore tuna	2004-11-27	5	4.28143	1.16784
		Albacore tuna	2004-11-28	5	4.38026	1.14149
		Albacore tuna	2004-11-29	5	4.40913	1.13401
		Albacore tuna	2004-11-30	5	4.2386	1.17964
		Albacore tuna	2004-12-01	5	4.18486	1.19478
		Albacore tuna	2004-12-02	5	4.08334	1.22449
		Albacore tuna	2004-12-03	5	4.0999	1.21954
		Albacore tuna	2004-12-04	5	4.14908	1.20509
		Albacore tuna	2004-12-05	5	4.12095	1.21331
		Albacore tuna	2004-12-06	5	4.00178	1.24944
		Albacore tuna	2004-12-07	5	4.04433	1.2363
		Albacore tuna	2004-12-08	5	4.07068	1.2283
		Albacore tuna	2004-12-09	5	4.04691	1.23551
		Albacore tuna	2004-12-10	5	4.05709	1.23241
		Albacore tuna	2004-12-11	5	4.21092	1.18739
		Albacore tuna	2004-12-12	5	4.01959	1.24391
		Albacore tuna	2004-12-13	5	3.91312	1.27775
		Albacore tuna	2004-12-14	5	3.97612	1.25751
		Albacore tuna	2004-12-15	5	4.1482	1.20534
		Albacore tuna	2004-12-16	5	4.1178	1.21424
		Albacore tuna	2004-12-17	5	3.9999	1.25003
		Albacore tuna	2004-12-18	5	4.07287	1.22764
		Albacore tuna	2004-12-19	5	4.03827	1.23815
		Albacore tuna	2004-12-20	5	3.90715	1.2797
		Albacore tuna	2004-12-21	5	3.78304	1.32169
		Albacore tuna	2004-12-22	5	3.69467	1.3533
		Albacore tuna	2004-12-23	5	3.46974	1.44103
		Albacore tuna	2004-12-24	5	3.67913	1.35902
		Albacore tuna	2004-12-25	5	3.47182	1.44017
		Albacore tuna	2004-12-26	5	3.35813	1.48893
		Albacore tuna	2004-12-27	5	3.34405	1.49519
		Albacore tuna	2004-12-28	5	3.25714	1.53509
		Albacore tuna	2004-12-29	5	3.26395	1.53188
		Albacore tuna	2004-12-30	5	3.30955	1.51078
		Albacore tuna	2004-12-31	5	3.56888	1.401
		Albacore tuna	2005-01-01	5	3.28531	1.52193
		Albacore tuna	2005-01-02	5	3.27832	1.52517
		Albacore tuna	2005-01-03	5	3.50763	1.42547
		Albacore tuna	2005-01-04	5	3.68055	1.35849
		Albacore tuna	2005-01-05	5	3.58789	1.39358
		Albacore tuna	2005-01-06	5	3.09024	1.618
		Albacore tuna	2005-01-07	5	3.23139	1.54732
		Albacore tuna	2005-01-08	5	2.99941	1.667
		Albacore tuna	2005-01-09	5	2.77444	1.80217
		Albacore tuna	2005-01-10	5	3.01457	1.65861
		Albacore tuna	2005-01-11	5	3.39051	1.4747
		Albacore tuna	2005-01-12	5	3.8216	1.30835
		Albacore tuna	2005-01-13	5	3.3563	1.48974
		Albacore tuna	2005-01-14	5	3.13444	1.59518
		Albacore tuna	2005-01-15	5	2.63043	1.90083
		Albacore tuna	2005-01-16	5	2.86893	1.74281
		Albacore tuna	2005-01-17	5	2.77896	1.79924
		Albacore tuna	2005-01-18	5	2.99527	1.6693
		Albacore tuna	2005-01-19	5	2.938	1.70184
		Albacore tuna	2005-01-20	5	3.09942	1.61321
		Albacore tuna	2005-01-21	5	3.55736	1.40554
		Albacore tuna	2005-01-22	5	3.55282	1.40733
		Albacore tuna	2005-01-23	5	3.10875	1.60836
		Albacore tuna	2005-01-24	5	3.47312	1.43963
		Albacore tuna	2005-01-25	5	2.90045	1.72387
		Albacore tuna	2005-01-26	5	3.48061	1.43653
		Albacore tuna	2005-01-27	5	3.36809	1.48452
		Albacore tuna	2005-01-28	5	3.81918	1.30918
		Albacore tuna	2005-01-29	5	3.67441	1.36076
		Albacore tuna	2005-01-30	5	3.5315	1.41583
		Albacore tuna	2005-01-31	5	3.23485	1.54567
		Albacore tuna	2005-02-01	5	3.42914	1.45809
		Albacore tuna	2005-02-02	5	3.49135	1.43211
		Albacore tuna	2005-02-03	5	3.80029	1.31569
		Albacore tuna	2005-02-04	5	3.60169	1.38824
		Albacore tuna	2005-02-05	5	4.03829	1.23815
		Albacore tuna	2005-02-06	5	3.271	1.52859
		Albacore tuna	2005-02-07	5	3.33271	1.50028
		Albacore tuna	2005-02-08	5	3.14832	1.58815
		Albacore tuna	2005-02-09	5	3.15902	1.58277
		Albacore tuna	2005-02-10	5	3.15239	1.5861
		Albacore tuna	2005-02-11	5	3.2241	1.55082
		Albacore tuna	2005-02-12	5	3.87826	1.28924
		Albacore tuna	2005-02-13	5	3.52947	1.41664
		Albacore tuna	2005-02-14	5	3.51203	1.42368
		Albacore tuna	2005-02-15	5	2.72822	1.83269
		Albacore tuna	2005-02-16	5	3.19543	1.56474
		Albacore tuna	2005-02-17	5	3.16047	1.58204
		Albacore tuna	2005-02-18	5	3.34365	1.49537
		Albacore tuna	2005-02-19	5	3.68459	1.357
		Albacore tuna	2005-02-20	5	3.72974	1.34058
		Albacore tuna	2005-02-21	5	3.31758	1.50712
		Albacore tuna	2005-02-22	5	3.13242	1.59621
		Albacore tuna	2005-02-23	5	3.13549	1.59464
		Albacore tuna	2005-02-24	5	2.93341	1.7045
		Albacore tuna	2005-02-25	5	3.2348	1.54569
		Albacore tuna	2005-02-26	5	3.33215	1.50053
		Albacore tuna	2005-02-27	5	3.35248	1.49143
		Albacore tuna	2005-02-28	5	3.51076	1.42419
		Albacore tuna	2005-03-01	5	3.61621	1.38266
		Albacore tuna	2005-03-02	5	3.4945	1.43082
		Albacore tuna	2005-03-03	5	3.49499	1.43062
		Albacore tuna	2005-03-04	5	3.38132	1.47871
		Albacore tuna	2005-03-05	5	3.32859	1.50214
		Albacore tuna	2005-03-06	5	3.06687	1.63033
		Albacore tuna	2005-03-07	5	3.01273	1.65962
		Albacore tuna	2005-03-08	5	2.72956	1.8318
		Albacore tuna	2005-03-09	5	2.99933	1.66704
		Albacore tuna	2005-03-10	5	3.27956	1.52459
		Albacore tuna	2005-03-11	5	3.03911	1.64522
		Albacore tuna	2005-03-12	5	2.93933	1.70107
		Albacore tuna	2005-03-13	5	3.15804	1.58326
		Albacore tuna	2005-03-14	5	3.6913	1.35454
		Albacore tuna	2005-03-15	5	3.6509	1.36953
		Albacore tuna	2005-03-16	5	3.59507	1.39079
		Albacore tuna	2005-03-17	5	3.39581	1.4724
		Albacore tuna	2005-03-18	5	3.16206	1.58125
		Albacore tuna	2005-03-19	5	3.15444	1.58507
		Albacore tuna	2005-03-20	5	3.36353	1.48653
		Albacore tuna	2005-03-21	5	3.04789	1.64048
		Albacore tuna	2005-03-22	5	3.17358	1.57551
		Albacore tuna	2005-03-23	5	3.0385	1.64555
		Albacore tuna	2005-03-24	5	3.12864	1.59814
		Albacore tuna	2005-03-25	5	3.3463	1.49419
		Albacore tuna	2005-03-26	5	3.43318	1.45638
		Albacore tuna	2005-03-27	5	3.58239	1.39572
		Albacore tuna	2005-03-28	5	3.51294	1.42331
		Albacore tuna	2005-03-29	5	3.37773	1.48028
		Albacore tuna	2005-03-30	5	3.06646	1.63054
		Albacore tuna	2005-03-31	5	3.44175	1.45275
		Albacore tuna	2005-04-01	5	3.35503	1.4903
		Albacore tuna	2005-04-02	5	2.94834	1.69587
		Albacore tuna	2005-04-03	5	2.88403	1.73369
		Albacore tuna	2005-04-04	5	2.9155	1.71497
		Albacore tuna	2005-04-05	5	2.89408	1.72766
		Albacore tuna	2005-04-06	5	3.36468	1.48602
		Albacore tuna	2005-04-07	5	3.03896	1.6453
		Albacore tuna	2005-04-08	5	2.87722	1.73779
		Albacore tuna	2005-04-09	5	2.61447	1.91243
		Albacore tuna	2005-04-10	5	2.79194	1.79087
		Albacore tuna	2005-04-11	5	3.06225	1.63279
		Albacore tuna	2005-04-12	5	3.13348	1.59567
		Albacore tuna	2005-04-13	5	3.10267	1.61152
		Albacore tuna	2005-04-14	5	3.31252	1.50943
		Albacore tuna	2005-04-15	5	3.24357	1.54151
		Albacore tuna	2005-04-16	5	3.26446	1.53165
		Albacore tuna	2005-04-17	5	3.04275	1.64325
		Albacore tuna	2005-04-18	5	3.01574	1.65797
		Albacore tuna	2005-04-19	5	3.04407	1.64254
		Albacore tuna	2005-04-20	5	3.44582	1.45103
		Albacore tuna	2005-04-21	5	3.53817	1.41316
		Albacore tuna	2005-04-22	5	3.32803	1.50239
		Albacore tuna	2005-04-23	5	3.50474	1.42664
		Albacore tuna	2005-04-24	5	3.30061	1.51487
		Albacore tuna	2005-04-25	5	3.33041	1.50132
		Albacore tuna	2005-04-26	5	2.88253	1.73459
		Albacore tuna	2005-04-27	5	2.88816	1.7312
		Albacore tuna	2005-04-28	5	2.64154	1.89283
		Albacore tuna	2005-04-29	5	2.88608	1.73245
		Albacore tuna	2005-04-30	5	2.79908	1.7863
		Albacore tuna	2005-05-01	5	2.51072	1.99146
		Albacore tuna	2005-05-02	5	2.81586	1.77566
		Albacore tuna	2005-05-03	5	3.24793	1.53944
		Albacore tuna	2005-05-04	5	2.88543	1.73284
		Albacore tuna	2005-05-05	5	2.86497	1.74522
		Albacore tuna	2005-05-06	5	3.22238	1.55165
		Albacore tuna	2005-05-07	5	3.38883	1.47543
		Albacore tuna	2005-05-08	5	3.06967	1.62884
		Albacore tuna	2005-05-09	5	2.57342	1.94294
		Albacore tuna	2005-05-10	5	2.46615	2.02745
		Albacore tuna	2005-05-11	5	2.70974	1.8452
		Albacore tuna	2005-05-12	5	2.70803	1.84636
		Albacore tuna	2005-05-13	5	2.61668	1.91082
		Albacore tuna	2005-05-14	5	2.59174	1.9292
		Albacore tuna	2005-05-15	5	2.69755	1.85353
		Albacore tuna	2005-05-16	5	2.6485	1.88786
		Albacore tuna	2005-05-17	5	2.72609	1.83413
		Albacore tuna	2005-05-18	5	2.56297	1.95086
		Albacore tuna	2005-05-19	5	2.71777	1.83974
		Albacore tuna	2005-05-20	5	2.49216	2.00629
		Albacore tuna	2005-05-21	5	2.79498	1.78892
		Albacore tuna	2005-05-22	5	2.57501	1.94174
		Albacore tuna	2005-05-23	5	2.70297	1.84982
		Albacore tuna	2005-05-24	5	2.8134	1.77721
		Albacore tuna	2005-05-25	5	2.63077	1.90059
		Albacore tuna	2005-05-26	5	2.66505	1.87614
		Albacore tuna	2005-05-27	5	2.58966	1.93076
		Albacore tuna	2005-05-28	5	2.67734	1.86752
		Albacore tuna	2005-05-29	5	3.09727	1.61432
		Albacore tuna	2005-05-30	5	3.0615	1.63318
		Albacore tuna	2005-05-31	5	2.99255	1.67082
		Albacore tuna	2005-06-01	5	3.04372	1.64273
		Albacore tuna	2005-06-02	5	3.10683	1.60936
		Albacore tuna	2005-06-03	5	3.14293	1.59087
		Albacore tuna	2005-06-04	5	3.21378	1.5558
		Albacore tuna	2005-06-05	5	3.18002	1.57232
		Albacore tuna	2005-06-06	5	3.14383	1.59042
		Albacore tuna	2005-06-07	5	3.26906	1.52949
		Albacore tuna	2005-06-08	5	3.47963	1.43693
		Albacore tuna	2005-06-09	5	3.78688	1.32035
		Albacore tuna	2005-06-10	5	3.74613	1.33471
		Albacore tuna	2005-06-11	5	3.80467	1.31417
		Albacore tuna	2005-06-12	5	4.00877	1.24727
		Albacore tuna	2005-06-13	5	3.74125	1.33645
		Albacore tuna	2005-06-14	5	3.79327	1.31812
		Albacore tuna	2005-06-15	5	3.74721	1.33432
		Albacore tuna	2005-06-16	4	3.43824	1.16338
		Albacore tuna	2005-06-17	4	3.06903	1.30334
		Albacore tuna	2005-06-18	4	2.94126	1.35996
		Albacore tuna	2005-06-19	4	2.96446	1.34932
		Albacore tuna	2005-06-20	4	3.20894	1.24652
		Albacore tuna	2005-06-21	4	3.17692	1.25908
		Albacore tuna	2005-06-22	4	2.89104	1.38358
		Albacore tuna	2005-06-23	4	2.95392	1.35413
		Albacore tuna	2005-06-24	4	3.11464	1.28426
		Albacore tuna	2005-06-25	4	3.24117	1.23412
		Albacore tuna	2005-06-26	4	3.17231	1.26091
		Albacore tuna	2005-06-27	4	3.21921	1.24254
		Albacore tuna	2005-06-28	4	3.11861	1.28262
		Albacore tuna	2005-06-29	4	2.86677	1.3953
		Albacore tuna	2005-06-30	4	2.90398	1.37742
		Albacore tuna	2005-07-01	4	2.90653	1.37621
		Albacore tuna	2005-07-02	4	2.93603	1.36238
		Albacore tuna	2005-07-03	4	2.79061	1.43338
		Albacore tuna	2005-07-04	4	2.6787	1.49326
		Albacore tuna	2005-07-05	4	2.51945	1.58765
		Albacore tuna	2005-07-06	4	2.54381	1.57244
		Albacore tuna	2005-07-07	4	2.38832	1.67482
		Albacore tuna	2005-07-08	4	2.05547	1.94602
		Albacore tuna	2005-07-09	4	1.8836	2.12359
		Albacore tuna	2005-07-10	4	1.89074	2.11557
		Albacore tuna	2005-07-11	4	2.18418	1.83135
		Albacore tuna	2005-07-12	4	2.16123	1.8508
		Albacore tuna	2005-07-13	4	2.21991	1.80187
		Albacore tuna	2005-07-14	4	2.11789	1.88867
		Albacore tuna	2005-07-15	4	1.84791	2.16461
		Albacore tuna	2005-07-16	4	1.83194	2.18348
		Albacore tuna	2005-07-17	4	1.74153	2.29684
		Albacore tuna	2005-07-18	3	1.02095	2.93843
		Albacore tuna	2005-07-19	3	1.25856	2.38367
		Albacore tuna	2005-07-20	3	1.49226	2.01038
		Albacore tuna	2005-07-21	3	1.73806	1.72606
		Albacore tuna	2005-07-22	3	1.78869	1.6772
		Albacore tuna	2005-07-23	3	1.65839	1.80899
		Albacore tuna	2005-07-24	2	0.814987	2.45403
		Albacore tuna	2005-07-25	2	0.835308	2.39433
		Albacore tuna	2005-07-26	2	0.944836	2.11677
		Albacore tuna	2005-07-27	2	0.702051	2.8488
		Albacore tuna	2005-07-28	2	0.630415	3.17252
		Albacore tuna	2005-07-29	2	0.607042	3.29466
		Albacore tuna	2005-07-30	2	0.73035	2.73841
		Albacore tuna	2005-07-31	2	0.584603	3.42113
		Albacore tuna	2005-08-01	2	1.10984	1.80206
		Albacore tuna	2005-08-02	2	1.17912	1.69618
		Albacore tuna	2005-08-03	2	0.978054	2.04488
		Albacore tuna	2005-08-04	2	1.07471	1.86097
		Albacore tuna	2005-08-05	2	1.16281	1.71997
		Albacore tuna	2005-08-06	2	1.17134	1.70745
		Albacore tuna	2005-08-07	2	1.19469	1.67408
		Albacore tuna	2005-08-08	2	1.16755	1.71299
		Albacore tuna	2005-08-09	2	1.18662	1.68546
		Albacore tuna	2005-08-10	2	1.17929	1.69594
		Albacore tuna	2005-08-11	2	1.62538	1.23048
		Albacore tuna	2005-08-12	2	1.52988	1.30729
		Albacore tuna	2005-08-13	2	1.27556	1.56794
		Albacore tuna	2005-08-14	2	1.72436	1.15985
		Albacore tuna	2005-08-15	2	1.77662	1.12573
		Albacore tuna	2005-08-16	3	2.17703	1.37802
		Albacore tuna	2005-08-17	4	2.93995	1.36057
		Albacore tuna	2005-08-18	4	2.66825	1.49911
		Albacore tuna	2005-08-19	5	3.54997	1.40846
		Albacore tuna	2005-08-20	7	4.97152	1.40802
		Albacore tuna	2005-08-21	7	4.63118	1.51149
		Albacore tuna	2005-08-22	7	4.27675	1.63676
		Albacore tuna	2005-08-23	7	4.52863	1.54572
		Albacore tuna	2005-08-24	7	4.86489	1.43888
		Albacore tuna	2005-08-25	7	4.58523	1.52664
		Albacore tuna	2005-08-26	7	4.81835	1.45278
		Albacore tuna	2005-08-27	7	4.89061	1.43131
		Albacore tuna	2005-08-28	7	5.3567	1.30677
		Albacore tuna	2005-08-29	7	5.34223	1.31031
		Albacore tuna	2005-08-30	7	5.54354	1.26273
		Albacore tuna	2005-08-31	7	6.06531	1.1541
		Albacore tuna	2005-09-01	7	6.23171	1.12329
		Albacore tuna	2005-09-02	6	5.48087	1.09472
		Albacore tuna	2005-09-03	6	5.4459	1.10175
		Albacore tuna	2005-09-04	6	5.43804	1.10334
		Albacore tuna	2005-09-05	6	5.60539	1.0704
		Albacore tuna	2005-09-06	6	5.67796	1.05672
		Albacore tuna	2005-09-07	6	5.6921	1.05409
		Albacore tuna	2005-09-08	5	4.63646	1.07841
		Albacore tuna	2005-09-09	5	4.38252	1.1409
		Albacore tuna	2005-09-10	5	4.61944	1.08238
		Albacore tuna	2005-09-11	5	4.16726	1.19983
		Albacore tuna	2005-09-12	5	4.52879	1.10405
		Albacore tuna	2005-09-13	5	4.72913	1.05728
		Albacore tuna	2005-09-14	5	4.50142	1.11076
		Albacore tuna	2005-09-15	5	4.42087	1.131
		Albacore tuna	2005-09-16	5	4.41162	1.13337
		Albacore tuna	2005-09-17	5	4.53838	1.10172
		Albacore tuna	2005-09-18	5	4.67692	1.06908
		Albacore tuna	2005-09-19	5	4.74001	1.05485
		Albacore tuna	2005-09-20	5	4.70454	1.0628
		Albacore tuna	2005-09-21	5	4.76492	1.04934
		Albacore tuna	2005-09-22	5	4.80711	1.04013
		Albacore tuna	2005-09-23	5	4.8275	1.03573
		Albacore tuna	2005-09-24	5	4.82553	1.03615
		Albacore tuna	2005-09-25	5	4.72964	1.05716
		Albacore tuna	2005-09-26	5	4.80603	1.04036
		Albacore tuna	2005-09-27	5	4.80328	1.04095
		Albacore tuna	2005-09-28	5	4.79831	1.04203
		Albacore tuna	2005-09-29	5	4.73007	1.05707
		Albacore tuna	2005-09-30	5	4.76797	1.04867
		Albacore tuna	2005-10-01	5	4.68419	1.06742
		Albacore tuna	2005-10-02	5	4.70262	1.06324
		Albacore tuna	2005-10-03	4	3.65872	1.09328
		Albacore tuna	2005-10-04	4	3.66745	1.09068
		Albacore tuna	2005-10-05	4	3.69195	1.08344
		Albacore tuna	2005-10-06	4	3.72129	1.0749
		Albacore tuna	2005-10-07	4	3.83411	1.04327
		Albacore tuna	2005-10-08	4	3.82356	1.04615
		Albacore tuna	2005-10-09	4	3.84254	1.04098
		Albacore tuna	2005-10-10	4	3.80205	1.05206
		Albacore tuna	2005-10-11	4	3.78622	1.05646
		Albacore tuna	2005-10-12	4	3.76166	1.06336
		Albacore tuna	2005-10-13	4	3.76857	1.06141
		Albacore tuna	2005-10-14	4	3.76333	1.06289
		Albacore tuna	2005-10-15	4	3.57976	1.11739
		Albacore tuna	2005-10-16	4	3.69295	1.08315
		Albacore tuna	2005-10-17	4	3.7193	1.07547
		Albacore tuna	2005-10-18	4	3.71226	1.07751
		Albacore tuna	2005-10-19	4	3.80273	1.05188
		Albacore tuna	2005-10-20	4	3.50742	1.14044
		Albacore tuna	2005-10-21	4	3.46433	1.15462
		Albacore tuna	2005-10-22	4	3.58654	1.11528
		Albacore tuna	2005-10-23	4	3.69566	1.08235
		Albacore tuna	2005-10-24	4	3.71004	1.07815
		Albacore tuna	2005-10-25	4	3.65273	1.09507
		Albacore tuna	2005-10-26	4	3.59296	1.11329
		Albacore tuna	2005-10-27	4	3.41196	1.17235
		Albacore tuna	2005-10-28	4	3.27011	1.2232
		Albacore tuna	2005-10-29	4	2.98003	1.34227
		Albacore tuna	2005-10-30	4	3.18775	1.2548
		Albacore tuna	2005-10-31	4	3.27764	1.22039
		Albacore tuna	2005-11-01	4	2.85682	1.40016
		Albacore tuna	2005-11-02	4	3.41561	1.17109
		Albacore tuna	2005-11-03	4	3.25791	1.22778
		Albacore tuna	2005-11-04	4	3.33393	1.19979
		Albacore tuna	2005-11-05	4	3.37882	1.18384
		Albacore tuna	2005-11-06	4	3.2414	1.23403
		Albacore tuna	2005-11-07	4	3.02131	1.32393
		Albacore tuna	2005-11-08	4	3.21036	1.24597
		Albacore tuna	2005-11-09	4	3.18445	1.2561
		Albacore tuna	2005-11-10	4	3.09947	1.29054
		Albacore tuna	2005-11-11	4	3.28566	1.21741
		Albacore tuna	2005-11-12	4	3.22632	1.2398
		Albacore tuna	2005-11-13	4	3.19376	1.25244
		Albacore tuna	2005-11-14	4	3.25798	1.22775
		Albacore tuna	2005-11-15	3	2.6779	1.12028
		Albacore tuna	2005-11-16	3	2.66522	1.12561
		Albacore tuna	2005-11-17	3	2.6398	1.13645
		Albacore tuna	2005-11-18	3	2.5309	1.18535
		Albacore tuna	2005-11-19	3	2.59567	1.15577
		Albacore tuna	2005-11-20	3	2.64508	1.13418
		Albacore tuna	2005-11-21	3	2.66837	1.12428
		Albacore tuna	2005-11-22	3	2.6719	1.12279
		Albacore tuna	2005-11-23	3	2.66227	1.12686
		Albacore tuna	2005-11-24	3	2.53655	1.18271
		Albacore tuna	2005-11-25	3	2.64431	1.13451
		Albacore tuna	2005-11-26	3	2.62865	1.14127
		Albacore tuna	2005-11-27	3	2.49828	1.20083
		Albacore tuna	2005-11-28	3	2.22834	1.34629
		Albacore tuna	2005-11-29	3	2.06348	1.45386
		Albacore tuna	2005-11-30	3	2.02554	1.48108
		Albacore tuna	2005-12-01	3	1.87062	1.60374
		Albacore tuna	2005-12-02	3	2.03554	1.47381
		Albacore tuna	2005-12-03	3	2.12771	1.40997
		Albacore tuna	2005-12-04	3	2.16818	1.38365
		Albacore tuna	2005-12-05	3	2.3566	1.27302
		Albacore tuna	2005-12-06	3	2.29231	1.30872
		Albacore tuna	2005-12-07	3	2.09364	1.43291
		Albacore tuna	2005-12-08	3	2.38875	1.25588
		Albacore tuna	2005-12-09	3	2.60211	1.15291
		Albacore tuna	2005-12-10	3	2.25929	1.32785
		Albacore tuna	2005-12-11	3	2.26674	1.32349
		Albacore tuna	2005-12-12	3	2.37522	1.26304
		Albacore tuna	2005-12-13	3	1.86436	1.60913
		Albacore tuna	2005-12-14	3	1.49924	2.00102
		Albacore tuna	2005-12-15	3	1.72225	1.7419
		Albacore tuna	2005-12-16	3	1.67941	1.78634
		Albacore tuna	2005-12-17	3	1.8084	1.65893
		Albacore tuna	2005-12-18	3	1.86541	1.60823
		Albacore tuna	2005-12-19	3	2.09275	1.43352
		Albacore tuna	2005-12-20	3	1.72611	1.73801
		Albacore tuna	2005-12-21	3	1.3946	2.15116
		Albacore tuna	2005-12-22	3	1.34046	2.23804
		Albacore tuna	2005-12-23	3	1.61995	1.8519
		Albacore tuna	2005-12-24	3	1.56121	1.92158
		Albacore tuna	2005-12-25	3	1.61662	1.85572
		Albacore tuna	2005-12-26	3	1.93909	1.54711
		Albacore tuna	2005-12-27	3	2.23657	1.34134
		Albacore tuna	2005-12-28	3	1.73493	1.72917
		Albacore tuna	2005-12-29	3	1.68957	1.7756
		Albacore tuna	2005-12-30	3	2.01875	1.48607
		Albacore tuna	2005-12-31	3	1.5595	1.92369
		Albacore tuna	2006-01-01	3	2.26162	1.32648
		Albacore tuna	2006-01-02	3	2.51375	1.19344
		Albacore tuna	2006-01-03	3	2.68395	1.11776
		Albacore tuna	2006-01-04	3	2.30275	1.30279
		Albacore tuna	2006-01-05	3	1.86249	1.61075
		Albacore tuna	2006-01-06	3	1.9391	1.54711
		Albacore tuna	2006-01-07	3	2.10077	1.42804
		Albacore tuna	2006-01-08	3	2.17069	1.38205
		Albacore tuna	2006-01-09	3	2.10391	1.42591
		Albacore tuna	2006-01-10	3	1.84711	1.62416
		Albacore tuna	2006-01-11	3	1.62667	1.84425
		Albacore tuna	2006-01-12	3	1.68291	1.78263
		Albacore tuna	2006-01-13	3	1.95379	1.53547
		Albacore tuna	2006-01-14	3	2.18669	1.37194
		Albacore tuna	2006-01-15	3	2.21813	1.35249
		Albacore tuna	2006-01-16	3	2.42663	1.23628
		Albacore tuna	2006-01-17	3	2.24022	1.33916
		Albacore tuna	2006-01-18	3	1.89736	1.58114
		Albacore tuna	2006-01-19	3	2.2113	1.35667
		Albacore tuna	2006-01-20	3	2.29306	1.30829
		Albacore tuna	2006-01-21	3	2.14168	1.40077
		Albacore tuna	2006-01-22	3	2.30875	1.2994
		Albacore tuna	2006-01-23	3	2.37972	1.26065
		Albacore tuna	2006-01-24	3	2.46684	1.21613
		Albacore tuna	2006-01-25	3	2.37723	1.26197
		Albacore tuna	2006-01-26	2	1.82497	1.09591
		Albacore tuna	2006-01-27	2	1.85031	1.0809
		Albacore tuna	2006-01-28	2	1.84748	1.08255
		Albacore tuna	2006-01-29	2	1.70573	1.17252
		Albacore tuna	2006-01-30	2	1.60869	1.24325
		Albacore tuna	2006-01-31	2	1.66985	1.19771
		Albacore tuna	2006-02-01	2	1.62152	1.23341
		Albacore tuna	2006-02-02	2	1.61247	1.24033
		Albacore tuna	2006-02-03	2	1.67198	1.19618
		Albacore tuna	2006-02-04	2	1.62086	1.23391
		Albacore tuna	2006-02-05	2	1.75252	1.14121
		Albacore tuna	2006-02-06	2	1.69035	1.18319
		Albacore tuna	2006-02-07	2	1.71005	1.16955
		Albacore tuna	2006-02-08	2	1.79375	1.11498
		Albacore tuna	2006-02-09	2	1.72395	1.16013
		Albacore tuna	2006-02-10	2	1.65126	1.2112
		Albacore tuna	2006-02-11	2	1.55217	1.28852
		Albacore tuna	2006-02-12	2	1.64493	1.21586
		Albacore tuna	2006-02-13	2	1.59504	1.25389
		Albacore tuna	2006-02-14	2	1.65762	1.20655
		Albacore tuna	2006-02-15	2	1.81668	1.10091
		Albacore tuna	2006-02-16	2	1.79911	1.11166
		Albacore tuna	2006-02-17	2	1.7439	1.14685
		Albacore tuna	2006-02-18	2	1.7478	1.1443
		Albacore tuna	2006-02-19	2	1.62197	1.23307
		Albacore tuna	2006-02-20	2	1.68762	1.1851
		Albacore tuna	2006-02-21	2	1.66127	1.2039
		Albacore tuna	2006-02-22	2	1.68336	1.1881
		Albacore tuna	2006-02-23	2	1.6493	1.21264
		Albacore tuna	2006-02-24	2	1.77846	1.12457
		Albacore tuna	2006-02-25	2	1.81566	1.10153
		Albacore tuna	2006-02-26	2	1.71865	1.1637
		Albacore tuna	2006-02-27	2	1.71851	1.1638
		Albacore tuna	2006-02-28	2	1.77568	1.12633
		Albacore tuna	2006-03-01	2	1.73432	1.15319
		Albacore tuna	2006-03-02	2	1.73447	1.15309
		Albacore tuna	2006-03-03	2	1.75843	1.13738
		Albacore tuna	2006-03-04	2	1.76989	1.13001
		Albacore tuna	2006-03-05	2	1.7314	1.15513
		Albacore tuna	2006-03-06	2	1.77596	1.12615
		Albacore tuna	2006-03-07	2	1.73259	1.15434
		Albacore tuna	2006-03-08	2	1.71577	1.16565
		Albacore tuna	2006-03-09	2	1.74047	1.14911
		Albacore tuna	2006-03-10	2	1.82827	1.09393
		Albacore tuna	2006-03-11	2	1.76287	1.13451
		Albacore tuna	2006-03-12	2	1.80939	1.10535
		Albacore tuna	2006-03-13	2	1.70532	1.1728
		Albacore tuna	2006-03-14	2	1.74601	1.14547
		Albacore tuna	2006-03-15	2	1.75991	1.13642
		Albacore tuna	2006-03-16	2	1.77959	1.12385
		Albacore tuna	2006-03-17	2	1.76646	1.13221
		Albacore tuna	2006-03-18	2	1.7859	1.11988
		Albacore tuna	2006-03-19	2	1.78316	1.12161
		Albacore tuna	2006-03-20	2	1.78126	1.1228
		Albacore tuna	2006-03-21	2	1.75635	1.13873
		Albacore tuna	2006-03-22	2	1.73416	1.1533
		Albacore tuna	2006-03-23	2	1.67435	1.19449
		Albacore tuna	2006-03-24	2	1.7057	1.17254
		Albacore tuna	2006-03-25	2	1.78141	1.12271
		Albacore tuna	2006-03-26	2	1.79556	1.11386
		Albacore tuna	2006-03-27	2	1.77453	1.12706
		Albacore tuna	2006-03-28	2	1.79488	1.11428
		Albacore tuna	2006-03-29	2	1.80232	1.10968
		Albacore tuna	2006-03-30	2	1.81251	1.10344
		Albacore tuna	2006-03-31	2	1.82676	1.09484
		Albacore tuna	2006-04-01	2	1.77336	1.1278
		Albacore tuna	2006-04-02	2	1.79608	1.11353
		Albacore tuna	2006-04-03	2	1.7872	1.11907
		Albacore tuna	2006-04-04	2	1.74578	1.14562
		Albacore tuna	2006-04-05	2	1.72207	1.16139
		Albacore tuna	2006-04-06	2	1.75711	1.13823
		Albacore tuna	2006-04-07	2	1.78524	1.1203
		Albacore tuna	2006-04-08	2	1.78362	1.12132
		Albacore tuna	2006-04-09	2	1.7656	1.13276
		Albacore tuna	2006-04-10	2	1.78328	1.12153
		Albacore tuna	2006-04-11	2	1.76197	1.1351
		Albacore tuna	2006-04-12	1	0.843106	1.18609
		Albacore tuna	2006-04-13	1	0.770953	1.2971
		Albacore tuna	2006-04-14	1	0.744065	1.34397
		Albacore tuna	2006-04-15	1	0.696221	1.43633
		Albacore tuna	2006-04-16	1	0.679726	1.47118
		Albacore tuna	2006-04-17	1	0.737821	1.35534
		Albacore tuna	2006-04-18	1	0.727707	1.37418
		Albacore tuna	2006-04-19	1	0.722905	1.38331
		Albacore tuna	2006-04-20	1	0.695161	1.43852
		Albacore tuna	2006-04-21	1	0.68378	1.46246
		Albacore tuna	2006-04-22	1	0.766519	1.3046
		Albacore tuna	2006-04-23	1	0.727932	1.37376
		Albacore tuna	2006-04-24	1	0.686714	1.45621
		Albacore tuna	2006-04-25	1	0.680613	1.46926
		Albacore tuna	2006-04-26	1	0.722037	1.38497
		Albacore tuna	2006-04-27	1	0.752228	1.32938
		Albacore tuna	2008-07-22	2	1.88223	1.06257
		Albacore tuna	2008-07-23	2	1.90028	1.05248
		Albacore tuna	2008-07-24	2	1.88257	1.06238
		Albacore tuna	2008-07-25	2	1.88009	1.06378
		Albacore tuna	2008-07-26	2	1.8764	1.06587
		Albacore tuna	2008-07-27	2	1.88052	1.06354
		Albacore tuna	2008-07-28	2	1.83342	1.09086
		Albacore tuna	2008-07-29	2	1.85824	1.07629
		Albacore tuna	2008-07-30	2	1.8924	1.05686
		Albacore tuna	2008-07-31	2	1.8911	1.05759
		Albacore tuna	2008-08-01	2	1.87645	1.06584
		Albacore tuna	2008-08-02	2	1.8535	1.07904
		Albacore tuna	2008-08-03	2	1.86188	1.07418
		Albacore tuna	2008-08-04	2	1.83855	1.08782
		Albacore tuna	2008-08-05	2	1.86365	1.07316
		Albacore tuna	2008-08-06	2	1.75053	1.14251
		Albacore tuna	2008-08-07	2	1.81012	1.1049
		Albacore tuna	2008-08-08	2	1.84991	1.08114
		Albacore tuna	2008-08-09	2	1.87027	1.06937
		Albacore tuna	2008-08-10	2	1.88535	1.06081
		Albacore tuna	2008-08-11	1	0.900413	1.1106
		Albacore tuna	2008-08-12	1	0.920639	1.0862
		Albacore tuna	2008-08-13	1	0.930842	1.0743
		Albacore tuna	2008-08-14	1	0.928167	1.07739
		Albacore tuna	2008-08-15	1	0.92625	1.07962
		Albacore tuna	2008-08-16	1	0.924372	1.08182
		Albacore tuna	2008-08-17	1	0.925871	1.08006
		Albacore tuna	2008-08-18	1	0.926992	1.07876
		Albacore tuna	2008-08-19	1	0.911644	1.09692
		Albacore tuna	2008-08-20	1	0.921263	1.08547
		Albacore tuna	2008-08-21	1	0.927398	1.07829
		Albacore tuna	2008-08-22	1	0.906911	1.10264
		Albacore tuna	2008-08-23	1	0.907662	1.10173
		Black-footed albatross	2005-02-27	2	0.601161	3.3269
		Black-footed albatross	2005-02-28	2	0.984832	2.0308
		Black-footed albatross	2005-03-01	2	0.919058	2.17614
		Black-footed albatross	2005-03-02	2	0.811815	2.46362
		Black-footed albatross	2005-03-03	2	0.856224	2.33584
		Black-footed albatross	2005-03-04	2	0.854245	2.34125
		Black-footed albatross	2005-03-05	2	0.914378	2.18728
		Black-footed albatross	2005-03-06	2	0.919546	2.17499
		Black-footed albatross	2005-03-07	2	0.882552	2.26616
		Black-footed albatross	2005-03-08	2	0.960973	2.08122
		Black-footed albatross	2005-03-09	2	1.51228	1.32251
		Black-footed albatross	2005-03-10	2	1.4661	1.36416
		Black-footed albatross	2005-03-11	2	1.3537	1.47743
		Black-footed albatross	2005-03-12	2	1.30128	1.53695
		Black-footed albatross	2005-03-13	2	1.39744	1.43118
		Black-footed albatross	2005-03-14	2	1.46267	1.36736
		Black-footed albatross	2005-03-15	2	1.58463	1.26212
		Black-footed albatross	2005-03-16	2	1.56155	1.28078
		Black-footed albatross	2005-03-17	2	1.61259	1.24024
		Black-footed albatross	2005-03-19	2	1.48066	1.35075
		Black-footed albatross	2005-03-20	2	1.57817	1.26729
		Black-footed albatross	2005-03-21	2	1.46089	1.36903
		Black-footed albatross	2005-03-22	2	1.49396	1.33872
		Black-footed albatross	2005-03-23	2	1.39821	1.4304
		Black-footed albatross	2005-03-24	2	1.43333	1.39535
		Black-footed albatross	2005-03-25	2	1.18615	1.68613
		Black-footed albatross	2005-03-26	2	1.25564	1.59281
		Black-footed albatross	2005-03-27	2	1.4041	1.4244
		Black-footed albatross	2005-03-28	2	1.46824	1.36217
		Black-footed albatross	2005-03-29	2	1.44175	1.3872
		Black-footed albatross	2005-03-30	2	1.4362	1.39257
		Black-footed albatross	2005-03-31	2	1.42562	1.4029
		Black-footed albatross	2005-04-01	2	1.30832	1.52868
		Black-footed albatross	2005-04-02	2	1.45992	1.36994
		Black-footed albatross	2005-04-03	2	1.39806	1.43055
		Black-footed albatross	2005-04-04	2	1.59343	1.25515
		Black-footed albatross	2005-04-05	2	1.44724	1.38194
		Black-footed albatross	2005-04-06	2	1.39788	1.43074
		Black-footed albatross	2005-04-07	2	1.43883	1.39002
		Black-footed albatross	2005-04-08	2	1.47214	1.35856
		Black-footed albatross	2005-04-09	2	1.48485	1.34693
		Black-footed albatross	2005-04-10	2	1.43992	1.38897
		Black-footed albatross	2005-04-11	2	1.29929	1.53931
		Black-footed albatross	2005-04-12	2	1.054	1.89753
		Black-footed albatross	2005-04-13	2	0.924025	2.16444
		Black-footed albatross	2005-04-14	2	1.08163	1.84906
		Black-footed albatross	2005-04-15	2	1.31778	1.5177
		Black-footed albatross	2005-04-16	2	0.984248	2.03201
		Black-footed albatross	2005-04-17	2	1.02843	1.94472
		Black-footed albatross	2005-04-18	2	1.24125	1.61128
		Black-footed albatross	2005-04-19	2	1.09468	1.82702
		Black-footed albatross	2005-04-20	2	1.14095	1.75292
		Black-footed albatross	2005-04-21	2	1.11545	1.79301
		Black-footed albatross	2005-04-22	2	1.3274	1.50671
		Black-footed albatross	2005-04-23	2	1.2882	1.55256
		Black-footed albatross	2005-04-24	2	1.20331	1.66208
		Black-footed albatross	2005-04-25	2	1.17189	1.70664
		Black-footed albatross	2005-04-26	2	0.984817	2.03083
		Black-footed albatross	2005-04-27	2	0.802581	2.49196
		Black-footed albatross	2005-04-28	2	0.87929	2.27456
		Black-footed albatross	2005-04-29	2	0.877528	2.27913
		Black-footed albatross	2005-04-30	2	0.973414	2.05462
		Black-footed albatross	2005-05-01	2	0.823418	2.4289
		Black-footed albatross	2005-05-02	2	0.788949	2.53502
		Black-footed albatross	2005-05-03	2	1.01457	1.97127
		Black-footed albatross	2005-05-04	2	1.17388	1.70375
		Black-footed albatross	2005-05-05	2	0.936751	2.13504
		Black-footed albatross	2005-05-06	2	0.930367	2.14969
		Black-footed albatross	2005-05-07	2	1.01254	1.97523
		Black-footed albatross	2005-05-08	2	1.17892	1.69646
		Black-footed albatross	2005-05-09	2	1.4577	1.37203
		Black-footed albatross	2005-05-10	2	1.60728	1.24434
		Black-footed albatross	2005-05-11	2	1.62036	1.23429
		Black-footed albatross	2005-05-12	2	1.20169	1.66432
		Black-footed albatross	2005-05-13	2	0.969555	2.0628
		Black-footed albatross	2005-05-14	2	1.14069	1.75333
		Black-footed albatross	2005-05-15	2	1.37194	1.45779
		Black-footed albatross	2005-05-16	2	1.378	1.45138
		Black-footed albatross	2005-05-17	2	1.41505	1.41338
		Black-footed albatross	2005-05-18	2	1.39376	1.43496
		Black-footed albatross	2005-05-19	2	1.40091	1.42765
		Black-footed albatross	2005-05-20	2	0.92044	2.17287
		Black-footed albatross	2005-05-21	2	0.982632	2.03535
		Black-footed albatross	2005-05-22	2	1.06744	1.87364
		Black-footed albatross	2005-05-23	2	1.12034	1.78517
		Black-footed albatross	2005-05-24	2	1.26714	1.57836
		Black-footed albatross	2005-05-25	2	1.76705	1.13183
		Black-footed albatross	2005-05-26	2	1.6176	1.2364
		Black-footed albatross	2005-05-27	2	1.18184	1.69227
		Black-footed albatross	2005-05-28	2	1.40634	1.42213
		Black-footed albatross	2005-05-29	3	1.78804	1.67782
		Black-footed albatross	2005-05-30	5	3.08026	1.62324
		Black-footed albatross	2005-05-31	8	4.34004	1.8433
		Black-footed albatross	2005-06-01	8	4.90785	1.63004
		Black-footed albatross	2005-06-02	8	4.81569	1.66123
		Black-footed albatross	2005-06-03	8	4.34556	1.84096
		Black-footed albatross	2005-06-04	8	4.3704	1.8305
		Black-footed albatross	2005-06-05	8	4.86298	1.64508
		Black-footed albatross	2005-06-06	8	5.1768	1.54536
		Black-footed albatross	2005-06-07	8	4.6053	1.73713
		Black-footed albatross	2005-06-08	11	6.05687	1.81612
		Black-footed albatross	2005-06-09	12	7.85095	1.52848
		Black-footed albatross	2005-06-10	12	8.37525	1.43279
		Black-footed albatross	2005-06-11	14	8.5044	1.64621
		Black-footed albatross	2005-06-12	14	8.61328	1.6254
		Black-footed albatross	2005-06-13	14	8.68407	1.61215
		Black-footed albatross	2005-06-14	14	8.70187	1.60885
		Black-footed albatross	2005-06-15	14	8.15933	1.71583
		Black-footed albatross	2005-06-16	14	9.02663	1.55097
		Black-footed albatross	2005-06-17	16	9.7301	1.64438
		Black-footed albatross	2005-06-18	16	9.22446	1.73452
		Black-footed albatross	2005-06-19	16	9.41094	1.70015
		Black-footed albatross	2005-06-20	16	10.6858	1.49732
		Black-footed albatross	2005-06-21	16	10.4462	1.53165
		Black-footed albatross	2005-06-22	20	11.9716	1.67062
		Black-footed albatross	2005-06-23	22	12.9913	1.69344
		Black-footed albatross	2005-06-24	22	13.1603	1.67169
		Black-footed albatross	2005-06-25	22	14.2867	1.53989
		Black-footed albatross	2005-06-26	22	14.6997	1.49663
		Black-footed albatross	2005-06-27	22	15.0886	1.45805
		Black-footed albatross	2005-06-28	22	15.0423	1.46254
		Black-footed albatross	2005-06-29	22	14.9578	1.47081
		Black-footed albatross	2005-06-30	22	14.9282	1.47372
		Black-footed albatross	2005-07-01	21	14.3009	1.46844
		Black-footed albatross	2005-07-02	20	13.8243	1.44673
		Black-footed albatross	2005-07-03	21	14.6931	1.42924
		Black-footed albatross	2005-07-04	20	14.2297	1.40552
		Black-footed albatross	2005-07-05	22	14.7381	1.49272
		Black-footed albatross	2005-07-06	24	17.384	1.38058
		Black-footed albatross	2005-07-07	24	17.4834	1.37273
		Black-footed albatross	2005-07-08	24	17.1381	1.40039
		Black-footed albatross	2005-07-09	24	17.289	1.38816
		Black-footed albatross	2005-07-10	24	17.2008	1.39528
		Black-footed albatross	2005-07-11	24	17.5593	1.36679
		Black-footed albatross	2005-07-12	24	18.2558	1.31465
		Black-footed albatross	2005-07-13	24	18.3649	1.30684
		Black-footed albatross	2005-07-14	24	18.3825	1.30559
		Black-footed albatross	2005-07-15	24	17.6037	1.36335
		Black-footed albatross	2005-07-16	24	16.6154	1.44444
		Black-footed albatross	2005-07-17	24	16.5156	1.45317
		Black-footed albatross	2005-07-18	23	16.1213	1.42669
		Black-footed albatross	2005-07-19	23	16.5986	1.38566
		Black-footed albatross	2005-07-20	22	15.7364	1.39803
		Black-footed albatross	2005-07-21	24	16.7961	1.4289
		Black-footed albatross	2005-07-22	23	16.0953	1.42899
		Black-footed albatross	2005-07-23	23	17.0556	1.34853
		Black-footed albatross	2005-07-24	23	16.4533	1.39789
		Black-footed albatross	2005-07-25	22	15.1897	1.44835
		Black-footed albatross	2005-07-26	23	15.861	1.4501
		Black-footed albatross	2005-07-27	23	15.9792	1.43938
		Black-footed albatross	2005-07-28	24	16.361	1.4669
		Black-footed albatross	2005-07-29	24	16.7469	1.4331
		Black-footed albatross	2005-07-30	24	17.3675	1.38189
		Black-footed albatross	2005-07-31	24	16.8954	1.42051
		Black-footed albatross	2005-08-01	24	17.5735	1.36569
		Black-footed albatross	2005-08-02	23	16.4021	1.40226
		Black-footed albatross	2005-08-03	24	16.7157	1.43578
		Black-footed albatross	2005-08-04	24	16.7836	1.42997
		Black-footed albatross	2005-08-05	24	17.4047	1.37894
		Black-footed albatross	2005-08-06	24	17.6556	1.35935
		Black-footed albatross	2005-08-07	24	17.6819	1.35732
		Black-footed albatross	2005-08-08	24	17.042	1.40829
		Black-footed albatross	2005-08-09	24	16.513	1.4534
		Black-footed albatross	2005-08-10	24	16.9571	1.41534
		Black-footed albatross	2005-08-11	24	16.6405	1.44227
		Black-footed albatross	2005-08-12	24	16.3093	1.47156
		Black-footed albatross	2005-08-13	24	16.0896	1.49164
		Black-footed albatross	2005-08-14	24	15.2767	1.57102
		Black-footed albatross	2005-08-15	24	14.9986	1.60014
		Black-footed albatross	2005-08-16	24	14.5521	1.64925
		Black-footed albatross	2005-08-17	24	14.403	1.66632
		Black-footed albatross	2005-08-18	23	15.1459	1.51857
		Black-footed albatross	2005-08-19	22	14.9804	1.46858
		Black-footed albatross	2005-08-20	22	16.2714	1.35206
		Black-footed albatross	2005-08-21	22	16.2128	1.35696
		Black-footed albatross	2005-08-22	22	16.9116	1.30088
		Black-footed albatross	2005-08-23	24	18.6904	1.28408
		Black-footed albatross	2005-08-24	24	18.1502	1.3223
		Black-footed albatross	2005-08-25	23	16.6953	1.37763
		Black-footed albatross	2005-08-26	24	17.5155	1.37021
		Black-footed albatross	2005-08-27	24	17.6142	1.36254
		Black-footed albatross	2005-08-28	24	16.9468	1.4162
		Black-footed albatross	2005-08-29	24	17.1951	1.39575
		Black-footed albatross	2005-08-30	24	16.9854	1.41298
		Black-footed albatross	2005-08-31	23	17.1313	1.34257
		Black-footed albatross	2005-09-01	24	17.7928	1.34886
		Black-footed albatross	2005-09-02	23	17.073	1.34715
		Black-footed albatross	2005-09-03	22	16.814	1.30843
		Black-footed albatross	2005-09-04	22	16.4779	1.33512
		Black-footed albatross	2005-09-05	22	16.4235	1.33954
		Black-footed albatross	2005-09-06	22	16.1539	1.3619
		Black-footed albatross	2005-09-07	22	15.927	1.3813
		Black-footed albatross	2005-09-08	22	15.7462	1.39716
		Black-footed albatross	2005-09-09	22	15.2729	1.44046
		Black-footed albatross	2005-09-10	22	14.8696	1.47953
		Black-footed albatross	2005-09-11	22	14.5869	1.5082
		Black-footed albatross	2005-09-12	24	16.0445	1.49584
		Black-footed albatross	2005-09-13	24	16.8411	1.42509
		Black-footed albatross	2005-09-14	24	16.1557	1.48554
		Black-footed albatross	2005-09-15	24	16.1374	1.48723
		Black-footed albatross	2005-09-16	24	16.1485	1.4862
		Black-footed albatross	2005-09-17	24	16.5137	1.45334
		Black-footed albatross	2005-09-18	24	16.2262	1.47909
		Black-footed albatross	2005-09-19	24	16.6455	1.44183
		Black-footed albatross	2005-09-20	24	16.826	1.42636
		Black-footed albatross	2005-09-21	24	18.0838	1.32715
		Black-footed albatross	2005-09-22	24	17.8953	1.34113
		Black-footed albatross	2005-09-23	23	16.9477	1.35711
		Black-footed albatross	2005-09-24	20	14.4814	1.38108
		Black-footed albatross	2005-09-25	20	14.2045	1.408
		Black-footed albatross	2005-09-26	20	14.7559	1.35539
		Black-footed albatross	2005-09-27	20	14.5672	1.37294
		Black-footed albatross	2005-09-28	20	14.1669	1.41174
		Black-footed albatross	2005-09-29	20	14.672	1.36314
		Black-footed albatross	2005-09-30	22	16.7661	1.31217
		Black-footed albatross	2005-10-01	20	15.0733	1.32685
		Black-footed albatross	2005-10-02	22	16.6474	1.32153
		Black-footed albatross	2005-10-03	20	14.9876	1.33444
		Black-footed albatross	2005-10-04	21	15.9206	1.31905
		Black-footed albatross	2005-10-05	22	15.684	1.4027
		Black-footed albatross	2005-10-06	20	12.8465	1.55685
		Black-footed albatross	2005-10-07	22	14.8222	1.48426
		Black-footed albatross	2005-10-08	22	14.9368	1.47287
		Black-footed albatross	2005-10-09	22	14.8331	1.48317
		Black-footed albatross	2005-10-10	22	14.8603	1.48045
		Black-footed albatross	2005-10-11	22	14.815	1.48498
		Black-footed albatross	2005-10-12	22	14.5929	1.50758
		Black-footed albatross	2005-10-13	22	15.0903	1.45789
		Black-footed albatross	2005-10-14	22	15.1027	1.45669
		Black-footed albatross	2005-10-15	22	14.4631	1.52111
		Black-footed albatross	2005-10-16	22	14.1516	1.55459
		Black-footed albatross	2005-10-17	22	14.1422	1.55563
		Black-footed albatross	2005-10-18	22	13.5363	1.62526
		Black-footed albatross	2005-10-19	22	13.3751	1.64485
		Black-footed albatross	2005-10-20	22	13.8368	1.58997
		Black-footed albatross	2005-10-21	22	13.7593	1.59892
		Black-footed albatross	2005-10-22	22	13.3238	1.65118
		Black-footed albatross	2005-10-23	22	13.7063	1.6051
		Black-footed albatross	2005-10-24	22	13.5586	1.62259
		Black-footed albatross	2005-10-25	22	14.3598	1.53205
		Black-footed albatross	2005-10-26	22	14.8211	1.48437
		Black-footed albatross	2005-10-27	22	14.2598	1.5428
		Black-footed albatross	2005-10-28	22	13.5257	1.62653
		Black-footed albatross	2005-10-29	22	13.1469	1.6734
		Black-footed albatross	2005-10-30	22	12.7642	1.72356
		Black-footed albatross	2005-10-31	21	12.5329	1.67558
		Black-footed albatross	2005-11-01	19	12.0703	1.57411
		Black-footed albatross	2005-11-02	18	11.1707	1.61135
		Black-footed albatross	2005-11-03	15	10.082	1.48779
		Black-footed albatross	2005-11-04	14	10.4048	1.34553
		Black-footed albatross	2005-11-05	14	9.9951	1.40069
		Black-footed albatross	2005-11-06	12	9.1063	1.31777
		Black-footed albatross	2005-11-07	12	9.30678	1.28938
		Black-footed albatross	2005-11-08	12	8.667	1.38456
		Black-footed albatross	2005-11-09	12	7.51202	1.59744
		Black-footed albatross	2005-11-10	10	6.57176	1.52166
		Black-footed albatross	2005-11-11	10	6.29034	1.58974
		Black-footed albatross	2005-11-12	11	5.44774	2.01918
		Black-footed albatross	2005-11-13	10	5.46391	1.83019
		Black-footed albatross	2005-11-14	10	5.56918	1.7956
		Black-footed albatross	2005-11-15	8	5.09708	1.56952
		Black-footed albatross	2005-11-16	8	4.97083	1.60939
		Black-footed albatross	2005-11-17	8	4.95265	1.6153
		Black-footed albatross	2005-11-18	8	4.56284	1.75329
		Black-footed albatross	2005-11-19	8	3.66116	2.1851
		Black-footed albatross	2005-11-20	4	2.50772	1.59508
		Black-footed albatross	2005-11-21	4	2.59885	1.53915
		Black-footed albatross	2005-11-22	4	1.96659	2.03398
		Black-footed albatross	2005-11-23	1	0.43207	2.31444
		Black-footed albatross	2006-02-25	1	0.452005	2.21236
		Black-footed albatross	2006-02-26	2	0.95489	2.09448
		Black-footed albatross	2006-02-27	2	0.830235	2.40896
		Black-footed albatross	2006-02-28	2	0.849936	2.35312
		Black-footed albatross	2006-03-01	2	0.788963	2.53497
		Black-footed albatross	2006-03-02	2	0.767079	2.60729
		Black-footed albatross	2006-03-03	2	1.08498	1.84335
		Black-footed albatross	2006-03-04	2	1.18514	1.68757
		Black-footed albatross	2006-03-05	2	1.11382	1.79563
		Black-footed albatross	2006-03-06	2	1.46653	1.36376
		Black-footed albatross	2006-03-07	2	1.28652	1.55458
		Black-footed albatross	2006-03-08	2	1.31196	1.52443
		Black-footed albatross	2006-03-09	2	1.17012	1.70923
		Black-footed albatross	2006-03-10	2	1.36077	1.46975
		Black-footed albatross	2006-03-11	2	1.38753	1.44141
		Black-footed albatross	2006-03-12	2	1.34424	1.48783
		Black-footed albatross	2006-03-13	2	1.25565	1.59281
		Black-footed albatross	2006-03-14	2	1.29769	1.5412
		Black-footed albatross	2006-03-15	2	1.4571	1.37259
		Black-footed albatross	2006-03-16	2	1.70115	1.17568
		Black-footed albatross	2006-03-17	1	0.842705	1.18665
		Black-footed albatross	2006-03-18	1	0.784903	1.27404
		Black-footed albatross	2006-03-19	2	1.48742	1.34461
		Black-footed albatross	2006-03-20	2	1.60545	1.24576
		Black-footed albatross	2006-03-21	2	1.73685	1.15151
		Black-footed albatross	2006-03-22	2	1.72017	1.16267
		Black-footed albatross	2006-03-23	2	1.62401	1.23152
		Black-footed albatross	2006-03-24	2	1.49484	1.33794
		Black-footed albatross	2006-03-25	2	1.05706	1.89205
		Black-footed albatross	2006-03-26	2	0.921219	2.17104
		Black-footed albatross	2006-03-27	2	1.48391	1.34779
		Black-footed albatross	2006-03-28	2	1.55697	1.28455
		Black-footed albatross	2006-03-29	2	1.69646	1.17892
		Black-footed albatross	2006-03-30	2	1.62615	1.2299
		Black-footed albatross	2006-03-31	2	1.72327	1.16058
		Black-footed albatross	2006-04-01	2	1.61669	1.23709
		Black-footed albatross	2006-04-02	2	1.43882	1.39003
		Black-footed albatross	2006-04-03	2	1.13095	1.76843
		Black-footed albatross	2006-04-04	2	0.874206	2.28779
		Black-footed albatross	2006-04-05	2	0.882656	2.26589
		Black-footed albatross	2006-04-06	2	0.813137	2.45961
		Black-footed albatross	2006-04-07	2	0.997711	2.00459
		Black-footed albatross	2006-04-08	2	0.993191	2.01371
		Black-footed albatross	2006-04-09	2	1.13052	1.7691
		Black-footed albatross	2006-04-10	2	1.02548	1.95031
		Black-footed albatross	2006-04-11	2	1.00551	1.98904
		Black-footed albatross	2006-04-12	2	1.16033	1.72364
		Black-footed albatross	2006-04-13	2	1.30072	1.5376
		Black-footed albatross	2006-04-14	2	1.50147	1.33203
		Black-footed albatross	2006-04-15	2	1.65916	1.20543
		Black-footed albatross	2006-04-16	2	1.71754	1.16446
		Black-footed albatross	2006-04-17	2	1.72243	1.16115
		Black-footed albatross	2006-04-18	2	1.68702	1.18552
		Black-footed albatross	2006-04-19	2	1.66529	1.20099
		Black-footed albatross	2006-04-20	2	1.71479	1.16632
		Black-footed albatross	2006-04-21	2	1.69224	1.18187
		Black-footed albatross	2006-04-22	2	1.74194	1.14815
		Black-footed albatross	2006-04-23	2	1.69165	1.18228
		Black-footed albatross	2006-04-24	2	1.70626	1.17215
		Black-footed albatross	2006-04-25	2	1.7314	1.15513
		Black-footed albatross	2006-04-26	2	1.72757	1.1577
		Black-footed albatross	2006-04-27	2	1.70492	1.17308
		Black-footed albatross	2006-04-28	2	1.71438	1.1666
		Black-footed albatross	2006-04-29	2	1.75332	1.14069
		Black-footed albatross	2006-04-30	2	1.71089	1.16898
		Black-footed albatross	2006-05-01	2	1.68326	1.18817
		Black-footed albatross	2006-05-02	2	1.75004	1.14283
		Black-footed albatross	2006-05-03	2	1.80739	1.10657
		Black-footed albatross	2006-05-04	2	1.81536	1.10171
		Black-footed albatross	2006-05-05	2	1.83401	1.0905
		Black-footed albatross	2006-05-06	2	1.83371	1.09068
		Black-footed albatross	2006-05-07	2	1.82217	1.09759
		Black-footed albatross	2006-05-08	2	1.70389	1.17378
		Black-footed albatross	2006-05-09	2	1.61876	1.23551
		Black-footed albatross	2006-05-10	2	1.67607	1.19326
		Black-footed albatross	2006-05-11	2	1.77356	1.12768
		Black-footed albatross	2006-05-12	2	1.73924	1.14993
		Black-footed albatross	2006-05-13	2	1.69667	1.17878
		Black-footed albatross	2006-05-14	2	1.71663	1.16507
		Black-footed albatross	2006-05-15	2	1.81323	1.103
		Black-footed albatross	2006-05-16	2	1.77236	1.12844
		Black-footed albatross	2006-05-17	2	1.48351	1.34815
		Black-footed albatross	2006-05-18	2	1.66182	1.2035
		Black-footed albatross	2006-05-19	2	1.64075	1.21895
		Black-footed albatross	2006-05-20	2	1.52201	1.31405
		Black-footed albatross	2006-05-21	2	1.34088	1.49156
		Black-footed albatross	2006-05-22	2	1.28346	1.55828
		Black-footed albatross	2006-05-23	2	1.3001	1.53834
		Black-footed albatross	2006-05-24	2	1.38502	1.44403
		Black-footed albatross	2006-05-25	2	1.59668	1.2526
		Black-footed albatross	2006-05-26	2	1.3323	1.50117
		Black-footed albatross	2006-05-27	2	1.62889	1.22783
		Black-footed albatross	2006-05-28	2	1.80241	1.10963
		Black-footed albatross	2006-05-29	4	2.90986	1.37464
		Black-footed albatross	2006-05-30	4	2.99909	1.33374
		Black-footed albatross	2006-05-31	4	2.71093	1.47551
		Black-footed albatross	2006-06-01	4	2.75827	1.45018
		Black-footed albatross	2006-06-02	4	2.66243	1.50239
		Black-footed albatross	2006-06-03	4	2.58643	1.54653
		Black-footed albatross	2006-06-04	4	3.28375	1.21812
		Black-footed albatross	2006-06-05	4	3.1577	1.26675
		Black-footed albatross	2006-06-06	4	3.30916	1.20877
		Black-footed albatross	2006-06-07	4	3.15547	1.26764
		Black-footed albatross	2006-06-08	4	3.06188	1.30639
		Black-footed albatross	2006-06-09	4	3.44057	1.1626
		Black-footed albatross	2006-06-10	4	3.59953	1.11126
		Black-footed albatross	2006-06-11	4	3.57198	1.11983
		Black-footed albatross	2006-06-12	4	3.49539	1.14436
		Black-footed albatross	2006-06-13	4	3.09584	1.29206
		Black-footed albatross	2006-06-14	4	3.30546	1.21012
		Black-footed albatross	2006-06-15	5	3.49756	1.42957
		Black-footed albatross	2006-06-16	4	3.50968	1.13971
		Black-footed albatross	2006-06-17	4	3.27895	1.2199
		Black-footed albatross	2006-06-18	6	4.06452	1.47619
		Black-footed albatross	2006-06-19	9	5.03735	1.78665
		Black-footed albatross	2006-06-20	11	6.2952	1.74736
		Black-footed albatross	2006-06-21	12	7.3316	1.63675
		Black-footed albatross	2006-06-22	11	6.38283	1.72337
		Black-footed albatross	2006-06-23	13	6.55915	1.98196
		Black-footed albatross	2006-06-24	14	6.45801	2.16785
		Black-footed albatross	2006-06-25	14	6.48948	2.15734
		Black-footed albatross	2006-06-26	14	7.55172	1.85388
		Black-footed albatross	2006-06-27	13	7.61207	1.70781
		Black-footed albatross	2006-06-28	14	8.26311	1.69428
		Black-footed albatross	2006-06-29	16	9.36528	1.70844
		Black-footed albatross	2006-06-30	16	9.7922	1.63395
		Black-footed albatross	2006-07-01	16	9.24928	1.72986
		Black-footed albatross	2006-07-02	16	9.32272	1.71624
		Black-footed albatross	2006-07-03	16	9.31866	1.71699
		Black-footed albatross	2006-07-04	15	9.07892	1.65218
		Black-footed albatross	2006-07-05	16	9.4991	1.68437
		Black-footed albatross	2006-07-06	16	9.4279	1.69709
		Black-footed albatross	2006-07-07	16	9.90438	1.61545
		Black-footed albatross	2006-07-08	16	9.51104	1.68226
		Black-footed albatross	2006-07-09	16	9.23273	1.73296
		Black-footed albatross	2006-07-10	16	9.72779	1.64477
		Black-footed albatross	2006-07-11	16	9.80675	1.63153
		Black-footed albatross	2006-07-12	16	11.3195	1.41349
		Black-footed albatross	2006-07-13	16	11.1454	1.43558
		Black-footed albatross	2006-07-14	16	11.2575	1.42127
		Black-footed albatross	2006-07-15	16	11.4906	1.39244
		Black-footed albatross	2006-07-16	16	12.6528	1.26455
		Black-footed albatross	2006-07-17	15	12.677	1.18324
		Black-footed albatross	2006-07-18	16	13.1924	1.21282
		Black-footed albatross	2006-07-19	16	12.108	1.32144
		Black-footed albatross	2006-07-20	16	12.1712	1.31458
		Black-footed albatross	2006-07-21	16	12.7607	1.25385
		Black-footed albatross	2006-07-22	16	12.5423	1.27568
		Black-footed albatross	2006-07-23	16	11.9492	1.339
		Black-footed albatross	2006-07-24	16	12.3586	1.29465
		Black-footed albatross	2006-07-25	16	12.3317	1.29747
		Black-footed albatross	2006-07-26	16	12.3738	1.29306
		Black-footed albatross	2006-07-27	16	12.4328	1.28692
		Black-footed albatross	2006-07-28	16	11.7613	1.36039
		Black-footed albatross	2006-07-29	16	11.95	1.33892
		Black-footed albatross	2006-07-30	16	12.2024	1.31121
		Black-footed albatross	2006-07-31	16	12.1495	1.31693
		Black-footed albatross	2006-08-01	16	11.6751	1.37044
		Black-footed albatross	2006-08-02	16	12.4423	1.28594
		Black-footed albatross	2006-08-03	16	12.5598	1.27391
		Black-footed albatross	2006-08-04	16	12.5429	1.27562
		Black-footed albatross	2006-08-05	16	12.1832	1.31328
		Black-footed albatross	2006-08-06	16	11.7277	1.3643
		Black-footed albatross	2006-08-07	16	12.249	1.30623
		Black-footed albatross	2006-08-08	16	12.3996	1.29036
		Black-footed albatross	2006-08-09	16	12.9231	1.23809
		Black-footed albatross	2006-08-10	16	12.517	1.27826
		Black-footed albatross	2006-08-11	16	12.1792	1.31372
		Black-footed albatross	2006-08-12	16	11.8162	1.35408
		Black-footed albatross	2006-08-13	16	12.0471	1.32812
		Black-footed albatross	2006-08-14	16	12.0893	1.32349
		Black-footed albatross	2006-08-15	16	11.6936	1.36826
		Black-footed albatross	2006-08-16	16	11.6411	1.37444
		Black-footed albatross	2006-08-17	16	11.5446	1.38593
		Black-footed albatross	2006-08-18	16	11.1179	1.43912
		Black-footed albatross	2006-08-19	15	10.5563	1.42095
		Black-footed albatross	2006-08-20	16	11.5387	1.38664
		Black-footed albatross	2006-08-21	16	11.7751	1.3588
		Black-footed albatross	2006-08-22	16	12.0333	1.32964
		Black-footed albatross	2006-08-23	16	11.9268	1.34152
		Black-footed albatross	2006-08-24	16	11.5063	1.39054
		Black-footed albatross	2006-08-25	16	11.4901	1.3925
		Black-footed albatross	2006-08-26	16	11.4962	1.39177
		Black-footed albatross	2006-08-27	16	11.3682	1.40743
		Black-footed albatross	2006-08-28	16	10.6802	1.4981
		Black-footed albatross	2006-08-29	15	9.68124	1.54939
		Black-footed albatross	2006-08-30	16	9.92936	1.61138
		Black-footed albatross	2006-08-31	16	9.50245	1.68378
		Black-footed albatross	2006-09-01	16	9.33317	1.71432
		Black-footed albatross	2006-09-02	16	8.98012	1.78171
		Black-footed albatross	2006-09-03	16	8.74068	1.83052
		Black-footed albatross	2006-09-04	16	9.31654	1.71738
		Black-footed albatross	2006-09-05	16	9.49285	1.68548
		Black-footed albatross	2006-09-06	16	9.88408	1.61877
		Black-footed albatross	2006-09-07	16	9.72679	1.64494
		Black-footed albatross	2006-09-08	16	9.51286	1.68193
		Black-footed albatross	2006-09-09	16	9.33992	1.71308
		Black-footed albatross	2006-09-10	16	9.18061	1.7428
		Black-footed albatross	2006-09-11	16	9.11128	1.75606
		Black-footed albatross	2006-09-12	16	9.49659	1.68482
		Black-footed albatross	2006-09-13	16	9.005	1.77679
		Black-footed albatross	2006-09-14	16	8.55572	1.87009
		Black-footed albatross	2006-09-15	16	8.33883	1.91873
		Black-footed albatross	2006-09-16	16	8.48717	1.8852
		Black-footed albatross	2006-09-17	16	9.00396	1.777
		Black-footed albatross	2006-09-18	16	9.09636	1.75895
		Black-footed albatross	2006-09-19	16	9.34613	1.71194
		Black-footed albatross	2006-09-20	14	8.92478	1.56867
		Black-footed albatross	2006-09-21	14	9.1243	1.53436
		Black-footed albatross	2006-09-22	14	9.97458	1.40357
		Black-footed albatross	2006-09-23	16	11.4383	1.39881
		Black-footed albatross	2006-09-24	16	11.0364	1.44975
		Black-footed albatross	2006-09-25	16	11.3051	1.4153
		Black-footed albatross	2006-09-26	16	11.174	1.4319
		Black-footed albatross	2006-09-27	16	11.2615	1.42077
		Black-footed albatross	2006-09-28	16	10.9236	1.46472
		Black-footed albatross	2006-09-29	16	11.1786	1.4313
		Black-footed albatross	2006-09-30	13	8.39484	1.54857
		Black-footed albatross	2006-10-01	12	7.66395	1.56577
		Black-footed albatross	2006-10-02	14	8.92314	1.56895
		Black-footed albatross	2006-10-03	16	11.2272	1.42511
		Black-footed albatross	2006-10-04	14	9.90022	1.41411
		Black-footed albatross	2006-10-05	14	9.64536	1.45147
		Black-footed albatross	2006-10-06	13	8.84167	1.47031
		Black-footed albatross	2006-10-07	16	10.6355	1.50439
		Black-footed albatross	2006-10-08	16	10.614	1.50745
		Black-footed albatross	2006-10-09	16	10.2967	1.55389
		Black-footed albatross	2006-10-10	16	9.22216	1.73495
		Black-footed albatross	2006-10-11	16	9.04587	1.76876
		Black-footed albatross	2006-10-12	16	9.22747	1.73395
		Black-footed albatross	2006-10-13	16	9.8972	1.61662
		Black-footed albatross	2006-10-14	16	10.8006	1.4814
		Black-footed albatross	2006-10-15	16	10.9674	1.45886
		Black-footed albatross	2006-10-16	16	10.681	1.49799
		Black-footed albatross	2006-10-17	16	10.6008	1.50932
		Black-footed albatross	2006-10-18	16	10.4527	1.53071
		Black-footed albatross	2006-10-19	16	10.8971	1.46828
		Black-footed albatross	2006-10-20	16	10.7818	1.48399
		Black-footed albatross	2006-10-21	16	9.75711	1.63983
		Black-footed albatross	2006-10-22	17	10.04	1.69323
		Black-footed albatross	2006-10-23	18	10.1475	1.77384
		Black-footed albatross	2006-10-24	18	9.8922	1.81962
		Black-footed albatross	2006-10-25	18	10.0838	1.78504
		Black-footed albatross	2006-10-26	18	9.90221	1.81778
		Black-footed albatross	2006-10-27	18	9.63504	1.86818
		Black-footed albatross	2006-10-28	17	9.03263	1.88207
		Black-footed albatross	2006-10-29	14	8.16489	1.71466
		Black-footed albatross	2006-10-30	14	7.77133	1.80149
		Black-footed albatross	2006-10-31	14	7.58343	1.84613
		Black-footed albatross	2006-11-01	12	6.80184	1.76423
		Black-footed albatross	2006-11-02	12	7.2954	1.64487
		Black-footed albatross	2006-11-03	12	7.14615	1.67923
		Black-footed albatross	2006-11-04	10	6.43772	1.55335
		Black-footed albatross	2006-11-05	10	6.23344	1.60425
		Black-footed albatross	2006-11-06	10	6.58399	1.51884
		Black-footed albatross	2006-11-07	10	6.22422	1.60663
		Black-footed albatross	2006-11-08	10	5.99774	1.6673
		Black-footed albatross	2006-11-09	8	4.92069	1.62579
		Black-footed albatross	2006-11-10	8	4.61678	1.73281
		Black-footed albatross	2006-11-11	9	5.28017	1.70449
		Black-footed albatross	2006-11-12	12	6.76385	1.77414
		Black-footed albatross	2006-11-13	12	7.1218	1.68497
		Black-footed albatross	2006-11-14	11	6.09783	1.80392
		Black-footed albatross	2006-11-15	8	4.14849	1.92841
		Black-footed albatross	2006-11-16	6	3.05556	1.96364
		Black-footed albatross	2006-11-17	2	1.3641	1.46617
		Black-footed albatross	2006-11-18	2	1.19108	1.67915
		Black-footed albatross	2006-11-19	1	0.520761	1.92027
		Black-footed albatross	2008-05-18	1	0.444921	2.24759
		Black-footed albatross	2008-05-19	2	0.882433	2.26646
		Black-footed albatross	2008-05-20	2	0.583629	3.42683
		Black-footed albatross	2008-05-21	2	0.677581	2.95168
		Black-footed albatross	2008-05-22	2	1.22087	1.63818
		Black-footed albatross	2008-05-23	2	1.44423	1.38482
		Black-footed albatross	2008-05-24	1	0.846984	1.18066
		Black-footed albatross	2008-05-25	1	0.847142	1.18044
		Black-footed albatross	2008-05-26	2	1.69202	1.18202
		Black-footed albatross	2008-05-27	3	2.00535	1.496
		Black-footed albatross	2008-05-28	3	2.12876	1.40927
		Black-footed albatross	2008-05-29	2	1.7874	1.11894
		Black-footed albatross	2008-05-30	4	2.71765	1.47186
		Black-footed albatross	2008-05-31	4	2.93217	1.36418
		Black-footed albatross	2008-06-01	4	3.03085	1.31976
		Black-footed albatross	2008-06-02	4	3.20187	1.24927
		Black-footed albatross	2008-06-03	6	4.0657	1.47576
		Black-footed albatross	2008-06-04	8	4.85925	1.64634
		Black-footed albatross	2008-06-05	10	5.29428	1.88883
		Black-footed albatross	2008-06-06	8	4.74411	1.6863
		Black-footed albatross	2008-06-07	8	4.36521	1.83267
		Black-footed albatross	2008-06-08	10	5.08825	1.96531
		Black-footed albatross	2008-06-09	10	5.08055	1.96829
		Black-footed albatross	2008-06-10	11	6.64483	1.65542
		Black-footed albatross	2008-06-11	10	7.10731	1.407
		Black-footed albatross	2008-06-12	10	7.13215	1.4021
		Black-footed albatross	2008-06-13	10	7.61367	1.31343
		Black-footed albatross	2008-06-14	10	7.47131	1.33845
		Black-footed albatross	2008-06-15	8	5.7045	1.4024
		Black-footed albatross	2008-06-16	7	4.54154	1.54133
		Black-footed albatross	2008-06-17	11	6.76038	1.62713
		Black-footed albatross	2008-06-18	12	7.78533	1.54136
		Black-footed albatross	2008-06-19	14	9.28407	1.50796
		Black-footed albatross	2008-06-20	10	7.33994	1.36241
		Black-footed albatross	2008-06-21	14	10.0309	1.39568
		Black-footed albatross	2008-06-22	16	11.8571	1.3494
		Black-footed albatross	2008-06-23	19	13.4654	1.41102
		Black-footed albatross	2008-06-24	17	11.2153	1.51578
		Black-footed albatross	2008-06-25	19	11.7579	1.61593
		Black-footed albatross	2008-06-26	18	11.3302	1.58867
		Black-footed albatross	2008-06-27	19	11.6369	1.63274
		Black-footed albatross	2008-06-28	21	13.0984	1.60325
		Black-footed albatross	2008-06-29	18	12.1613	1.48011
		Black-footed albatross	2008-06-30	20	13.2834	1.50564
		Black-footed albatross	2008-07-01	22	14.5842	1.50848
		Black-footed albatross	2008-07-02	20	14.113	1.41713
		Black-footed albatross	2008-07-03	23	15.6224	1.47224
		Black-footed albatross	2008-07-04	20	14.0105	1.4275
		Black-footed albatross	2008-07-05	20	12.2432	1.63356
		Black-footed albatross	2008-07-06	16	10.3252	1.54961
		Black-footed albatross	2008-07-07	18	11.0824	1.6242
		Black-footed albatross	2008-07-08	21	13.2745	1.58198
		Black-footed albatross	2008-07-09	22	14.554	1.51162
		Black-footed albatross	2008-07-10	24	15.5209	1.54631
		Black-footed albatross	2008-07-11	22	15.087	1.45821
		Black-footed albatross	2008-07-12	22	15.102	1.45676
		Black-footed albatross	2008-07-13	21	13.8642	1.51469
		Black-footed albatross	2008-07-14	23	15.2419	1.509
		Black-footed albatross	2008-07-15	21	12.9995	1.61544
		Black-footed albatross	2008-07-16	15	9.45119	1.5871
		Black-footed albatross	2008-07-17	18	11.9592	1.50512
		Black-footed albatross	2008-07-18	19	11.7919	1.61127
		Black-footed albatross	2008-07-19	16	10.0852	1.58649
		Black-footed albatross	2008-07-20	22	14.6852	1.49811
		Black-footed albatross	2008-07-21	21	12.6133	1.6649
		Black-footed albatross	2008-07-22	21	12.8062	1.63982
		Black-footed albatross	2008-07-23	22	13.6559	1.61103
		Black-footed albatross	2008-07-24	28	17.6674	1.58484
		Black-footed albatross	2008-07-25	26	16.5629	1.56977
		Black-footed albatross	2008-07-26	17	10.5179	1.6163
		Black-footed albatross	2008-07-27	22	14.6298	1.50378
		Black-footed albatross	2008-07-28	24	15.7368	1.52509
		Black-footed albatross	2008-07-29	16	10.1355	1.57862
		Black-footed albatross	2008-07-30	17	10.9773	1.54864
		Black-footed albatross	2008-07-31	20	11.8582	1.6866
		Black-footed albatross	2008-08-01	20	11.8454	1.68842
		Black-footed albatross	2008-08-02	23	14.8839	1.54529
		Black-footed albatross	2008-08-03	24	16.1379	1.48718
		Black-footed albatross	2008-08-04	22	13.9825	1.5734
		Black-footed albatross	2008-08-05	20	12.7471	1.56898
		Black-footed albatross	2008-08-06	17	10.1587	1.67344
		Black-footed albatross	2008-08-07	22	14.1537	1.55436
		Black-footed albatross	2008-08-08	19	11.7134	1.62208
		Black-footed albatross	2008-08-09	20	12.5809	1.58971
		Black-footed albatross	2008-08-10	19	11.7335	1.6193
		Black-footed albatross	2008-08-11	22	14.4715	1.52023
		Black-footed albatross	2008-08-12	21	13.0592	1.60806
		Black-footed albatross	2008-08-13	26	16.273	1.59774
		Black-footed albatross	2008-08-14	20	11.7735	1.69874
		Black-footed albatross	2008-08-15	18	11.6717	1.54219
		Black-footed albatross	2008-08-16	18	12.0561	1.49302
		Black-footed albatross	2008-08-17	18	11.6962	1.53895
		Black-footed albatross	2008-08-18	20	14.2726	1.40128
		Black-footed albatross	2008-08-19	22	15.807	1.39179
		Black-footed albatross	2008-08-20	16	10.7776	1.48456
		Black-footed albatross	2008-08-21	18	11.6509	1.54495
		Black-footed albatross	2008-08-22	17	11.4902	1.47952
		Black-footed albatross	2008-08-23	20	13.594	1.47124
		Black-footed albatross	2008-08-24	17	11.0411	1.53971
		Black-footed albatross	2008-08-25	18	11.0531	1.6285
		Black-footed albatross	2008-08-26	17	9.26732	1.8344
		Black-footed albatross	2008-08-27	21	12.1075	1.73446
		Black-footed albatross	2008-08-28	20	11.2934	1.77094
		Black-footed albatross	2008-08-29	18	10.22	1.76126
		Black-footed albatross	2008-08-30	16	10.5578	1.51547
		Black-footed albatross	2008-08-31	16	10.7001	1.49532
		Black-footed albatross	2008-09-01	14	9.42702	1.48509
		Black-footed albatross	2008-09-02	13	8.63817	1.50495
		Black-footed albatross	2008-09-03	12	7.53461	1.59265
		Black-footed albatross	2008-09-04	13	8.53088	1.52387
		Black-footed albatross	2008-09-05	10	6.41247	1.55946
		Black-footed albatross	2008-09-06	12	7.90101	1.51879
		Black-footed albatross	2008-09-07	14	8.5945	1.62895
		Black-footed albatross	2008-09-08	10	5.64826	1.77046
		Black-footed albatross	2008-09-09	10	5.15997	1.938
		Black-footed albatross	2008-09-10	13	7.40895	1.75463
		Black-footed albatross	2008-09-11	14	7.78333	1.79872
		Black-footed albatross	2008-09-12	12	6.62251	1.812
		Black-footed albatross	2008-09-13	13	6.90247	1.88338
		Black-footed albatross	2008-09-14	11	5.98088	1.83919
		Black-footed albatross	2008-09-15	8	4.2422	1.88582
		Black-footed albatross	2008-09-16	13	7.89479	1.64666
		Black-footed albatross	2008-09-17	14	8.26206	1.69449
		Black-footed albatross	2008-09-18	12	7.51645	1.5965
		Black-footed albatross	2008-09-19	10	6.34068	1.57712
		Black-footed albatross	2008-09-20	13	8.37659	1.55194
		Black-footed albatross	2008-09-21	14	9.4066	1.48832
		Black-footed albatross	2008-09-22	12	7.01593	1.71039
		Black-footed albatross	2008-09-23	10	6.13946	1.62881
		Black-footed albatross	2008-09-24	10	5.8865	1.6988
		Black-footed albatross	2008-09-25	8	4.7858	1.67161
		Black-footed albatross	2008-09-26	9	4.19336	2.14625
		Black-footed albatross	2008-09-27	7	3.17197	2.20683
		Black-footed albatross	2008-09-28	7	4.09857	1.70791
		Black-footed albatross	2008-09-29	8	3.98591	2.00707
		Black-footed albatross	2008-09-30	8	5.10264	1.56782
		Black-footed albatross	2008-10-01	4	2.90477	1.37705
		Black-footed albatross	2008-10-02	5	2.75587	1.81431
		Black-footed albatross	2008-10-03	10	6.24426	1.60147
		Black-footed albatross	2008-10-04	8	5.51097	1.45165
		Black-footed albatross	2008-10-05	6	4.42396	1.35625
		Black-footed albatross	2008-10-06	6	4.44959	1.34844
		Black-footed albatross	2008-10-07	9	5.61169	1.6038
		Black-footed albatross	2008-10-08	9	5.26991	1.70781
		Black-footed albatross	2008-10-09	9	4.62463	1.9461
		Black-footed albatross	2008-10-10	9	3.69745	2.43411
		Black-footed albatross	2008-10-11	11	5.45137	2.01784
		Black-footed albatross	2008-10-12	8	3.04951	2.62337
		Black-footed albatross	2008-10-13	10	4.56347	2.19132
		Black-footed albatross	2008-10-14	8	3.20735	2.49427
		Black-footed albatross	2008-10-15	10	4.27461	2.3394
		Black-footed albatross	2008-10-16	9	3.40487	2.64327
		Black-footed albatross	2008-10-17	8	3.08133	2.59628
		Black-footed albatross	2008-10-18	9	3.7486	2.4009
		Black-footed albatross	2008-10-19	10	3.78828	2.63972
		Black-footed albatross	2008-10-20	11	5.0452	2.18029
		Black-footed albatross	2008-10-21	6	2.52549	2.37577
		Black-footed albatross	2008-10-22	6	3.3847	1.77268
		Black-footed albatross	2008-10-23	7	3.48204	2.01032
		Black-footed albatross	2008-10-24	8	3.73168	2.14381
		Black-footed albatross	2008-10-25	9	4.7326	1.9017
		Black-footed albatross	2008-10-26	7	3.72699	1.87819
		Black-footed albatross	2008-10-27	8	4.3894	1.82257
		Black-footed albatross	2008-10-28	6	3.25809	1.84157
		Black-footed albatross	2008-10-29	6	3.35415	1.78883
		Black-footed albatross	2008-10-30	6	3.33046	1.80155
		Black-footed albatross	2008-10-31	6	2.89235	2.07444
		Black-footed albatross	2008-11-01	7	3.39105	2.06426
		Black-footed albatross	2008-11-02	10	5.08811	1.96537
		Black-footed albatross	2008-11-03	9	4.70914	1.91118
		Black-footed albatross	2008-11-04	9	5.13304	1.75335
		Black-footed albatross	2008-11-05	8	4.20874	1.9008
		Black-footed albatross	2008-11-06	10	4.84065	2.06584
		Black-footed albatross	2008-11-07	6	2.72569	2.20128
		Black-footed albatross	2008-11-08	6	2.33831	2.56595
		Black-footed albatross	2008-11-09	5	2.92495	1.70943
		Black-footed albatross	2008-11-12	1	0.576871	1.73349
		Black-footed albatross	2008-11-13	2	1.18462	1.6883
		Black-footed albatross	2008-11-14	2	1.00013	1.99974
		Black-footed albatross	2008-11-15	3	1.5338	1.95592
		Black-footed albatross	2009-06-09	2	0.987396	2.02553
		Black-footed albatross	2009-06-10	2	1.31577	1.52002
		Black-footed albatross	2009-06-11	2	1.27838	1.56448
		Black-footed albatross	2009-06-12	2	0.981387	2.03793
		Black-footed albatross	2009-06-13	2	0.96471	2.07316
		Black-footed albatross	2009-06-14	2	1.00492	1.99022
		Black-footed albatross	2009-06-15	2	0.976611	2.0479
		Black-footed albatross	2009-06-16	2	0.869515	2.30013
		Black-footed albatross	2009-06-17	2	0.855246	2.33851
		Black-footed albatross	2009-06-18	2	1.48061	1.35079
		Black-footed albatross	2009-06-19	2	1.51744	1.31801
		Black-footed albatross	2009-06-20	4	2.64482	1.51239
		Black-footed albatross	2009-06-21	4	2.52066	1.58689
		Black-footed albatross	2009-06-22	2	1.26733	1.57812
		Black-footed albatross	2009-06-23	5	3.17358	1.57551
		Black-footed albatross	2009-06-24	8	4.95866	1.61334
		Black-footed albatross	2009-06-25	8	4.94764	1.61693
		Black-footed albatross	2009-06-26	9	5.12036	1.75769
		Black-footed albatross	2009-06-27	10	6.17406	1.61968
		Black-footed albatross	2009-06-28	10	6.10189	1.63884
		Black-footed albatross	2009-06-29	10	5.69634	1.75551
		Black-footed albatross	2009-06-30	12	5.54654	2.16351
		Black-footed albatross	2009-07-01	12	5.97134	2.0096
		Black-footed albatross	2009-07-02	12	7.08045	1.69481
		Black-footed albatross	2009-07-03	14	7.4366	1.88258
		Black-footed albatross	2009-07-04	15	8.57381	1.74951
		Black-footed albatross	2009-07-05	14	9.02262	1.55166
		Black-footed albatross	2009-07-06	18	11.1748	1.61077
		Black-footed albatross	2009-07-07	18	10.2111	1.76278
		Black-footed albatross	2009-07-08	19	10.4466	1.81878
		Black-footed albatross	2009-07-09	19	10.6414	1.78547
		Black-footed albatross	2009-07-10	20	11.614	1.72206
		Black-footed albatross	2009-07-11	20	12.0772	1.65601
		Black-footed albatross	2009-07-12	18	10.6934	1.68328
		Black-footed albatross	2009-07-13	18	10.5016	1.71402
		Black-footed albatross	2009-07-14	19	11.4703	1.65645
		Black-footed albatross	2009-07-15	20	12.0594	1.65846
		Black-footed albatross	2009-07-16	20	11.9699	1.67085
		Black-footed albatross	2009-07-17	20	11.9448	1.67437
		Black-footed albatross	2009-07-18	20	12.9012	1.55025
		Black-footed albatross	2009-07-19	20	13.5404	1.47706
		Black-footed albatross	2009-07-20	20	13.6158	1.46888
		Black-footed albatross	2009-07-21	18	12.5224	1.43742
		Black-footed albatross	2009-07-22	19	13.2656	1.43228
		Black-footed albatross	2009-07-23	20	13.9038	1.43845
		Black-footed albatross	2009-07-24	17	12.1965	1.39384
		Black-footed albatross	2009-07-25	19	12.8721	1.47606
		Black-footed albatross	2009-07-26	19	13.3508	1.42313
		Black-footed albatross	2009-07-27	22	15.1789	1.44938
		Black-footed albatross	2009-07-28	21	14.5949	1.43886
		Black-footed albatross	2009-07-29	20	13.8977	1.43909
		Black-footed albatross	2009-07-30	22	14.8155	1.48493
		Black-footed albatross	2009-07-31	22	14.9907	1.46758
		Black-footed albatross	2009-08-01	22	14.5682	1.51014
		Black-footed albatross	2009-08-02	22	15.0124	1.46546
		Black-footed albatross	2009-08-03	22	14.785	1.48799
		Black-footed albatross	2009-08-04	22	14.6277	1.50399
		Black-footed albatross	2009-08-05	22	15.0731	1.45956
		Black-footed albatross	2009-08-06	22	15.1098	1.45601
		Black-footed albatross	2009-08-07	21	14.7944	1.41946
		Black-footed albatross	2009-08-08	21	14.6881	1.42973
		Black-footed albatross	2009-08-09	22	15.3912	1.42939
		Black-footed albatross	2009-08-10	22	15.5998	1.41027
		Black-footed albatross	2009-08-11	22	15.2619	1.4415
		Black-footed albatross	2009-08-12	22	15.1425	1.45287
		Black-footed albatross	2009-08-13	22	15.4322	1.42559
		Black-footed albatross	2009-08-14	19	13.3833	1.41968
		Black-footed albatross	2009-08-15	19	14.087	1.34876
		Black-footed albatross	2009-08-16	21	14.4322	1.45508
		Black-footed albatross	2009-08-17	21	14.5606	1.44225
		Black-footed albatross	2009-08-18	21	14.652	1.43325
		Black-footed albatross	2009-08-19	22	14.8069	1.4858
		Black-footed albatross	2009-08-20	22	14.3446	1.53367
		Black-footed albatross	2009-08-21	22	13.7352	1.60172
		Black-footed albatross	2009-08-22	22	13.6121	1.61621
		Black-footed albatross	2009-08-23	20	13.0106	1.5372
		Black-footed albatross	2009-08-24	21	13.7297	1.52953
		Black-footed albatross	2009-08-25	21	14.1276	1.48645
		Black-footed albatross	2009-08-26	22	14.7586	1.49066
		Black-footed albatross	2009-08-27	21	13.9935	1.5007
		Black-footed albatross	2009-08-28	20	13.6306	1.46729
		Black-footed albatross	2009-08-29	20	13.1911	1.51617
		Black-footed albatross	2009-08-30	21	13.8576	1.51541
		Black-footed albatross	2009-08-31	20	13.3322	1.50013
		Black-footed albatross	2009-09-01	22	14.2272	1.54634
		Black-footed albatross	2009-09-02	18	11.7236	1.53537
		Black-footed albatross	2009-09-03	18	11.8661	1.51692
		Black-footed albatross	2009-09-04	19	13.9574	1.36128
		Black-footed albatross	2009-09-05	19	12.949	1.4673
		Black-footed albatross	2009-09-06	21	13.9973	1.50029
		Black-footed albatross	2009-09-07	22	14.393	1.52852
		Black-footed albatross	2009-09-08	22	14.6838	1.49825
		Black-footed albatross	2009-09-09	20	13.3461	1.49857
		Black-footed albatross	2009-09-10	20	13.2377	1.51084
		Black-footed albatross	2009-09-11	20	13.8067	1.44858
		Black-footed albatross	2009-09-12	21	14.5036	1.44791
		Black-footed albatross	2009-09-13	21	14.3461	1.46381
		Black-footed albatross	2009-09-14	22	14.256	1.54321
		Black-footed albatross	2009-09-15	22	13.7846	1.59598
		Black-footed albatross	2009-09-16	20	12.4283	1.60923
		Black-footed albatross	2009-09-17	18	11.2041	1.60655
		Black-footed albatross	2009-09-18	22	13.6125	1.61616
		Black-footed albatross	2009-09-19	19	11.7833	1.61246
		Black-footed albatross	2009-09-20	20	13.6598	1.46415
		Black-footed albatross	2009-09-21	19	12.5521	1.5137
		Black-footed albatross	2009-09-22	20	13.3455	1.49864
		Black-footed albatross	2009-09-23	19	13.0239	1.45886
		Black-footed albatross	2009-09-24	18	12.0993	1.48769
		Black-footed albatross	2009-09-25	16	10.7603	1.48694
		Black-footed albatross	2009-09-26	16	11.0779	1.44431
		Black-footed albatross	2009-09-27	13	8.80177	1.47698
		Black-footed albatross	2009-09-28	13	9.10419	1.42791
		Black-footed albatross	2009-09-29	14	10.1426	1.38031
		Black-footed albatross	2009-09-30	16	11.6732	1.37066
		Black-footed albatross	2009-10-01	16	11.5087	1.39025
		Black-footed albatross	2009-10-02	15	10.7702	1.39273
		Black-footed albatross	2009-10-03	16	11.1702	1.43238
		Black-footed albatross	2009-10-04	13	9.13773	1.42267
		Black-footed albatross	2009-10-05	13	9.41811	1.38032
		Black-footed albatross	2009-10-06	15	10.422	1.43926
		Black-footed albatross	2009-10-07	14	9.15563	1.52911
		Black-footed albatross	2009-10-08	18	11.9489	1.50642
		Black-footed albatross	2009-10-09	18	12.0588	1.49269
		Black-footed albatross	2009-10-10	20	12.8346	1.55828
		Black-footed albatross	2009-10-11	19	11.1844	1.6988
		Black-footed albatross	2009-10-12	17	10.1973	1.66711
		Black-footed albatross	2009-10-13	17	10.6113	1.60207
		Black-footed albatross	2009-10-14	15	9.36709	1.60135
		Black-footed albatross	2009-10-15	18	10.943	1.64489
		Black-footed albatross	2009-10-16	17	10.4965	1.61959
		Black-footed albatross	2009-10-17	15	9.137	1.64168
		Black-footed albatross	2009-10-18	20	11.9539	1.6731
		Black-footed albatross	2009-10-19	19	11.5112	1.65057
		Black-footed albatross	2009-10-20	17	10.0795	1.68659
		Black-footed albatross	2009-10-21	18	9.86987	1.82373
		Black-footed albatross	2009-10-22	18	9.72311	1.85126
		Black-footed albatross	2009-10-23	19	10.3996	1.82699
		Black-footed albatross	2009-10-24	18	9.80934	1.83499
		Black-footed albatross	2009-10-25	16	8.22412	1.9455
		Black-footed albatross	2009-10-26	16	8.52124	1.87766
		Black-footed albatross	2009-10-27	17	9.45407	1.79817
		Black-footed albatross	2009-10-28	18	10.5098	1.71269
		Black-footed albatross	2009-10-29	19	11.0579	1.71823
		Black-footed albatross	2009-10-30	20	11.9124	1.67893
		Black-footed albatross	2009-10-31	20	11.5954	1.72482
		Black-footed albatross	2009-11-01	18	10.4521	1.72214
		Black-footed albatross	2009-11-02	21	11.8045	1.77898
		Black-footed albatross	2009-11-03	17	9.49825	1.7898
		Black-footed albatross	2009-11-04	14	8.32308	1.68207
		Black-footed albatross	2009-11-05	12	6.82814	1.75743
		Black-footed albatross	2009-11-06	13	7.89251	1.64713
		Black-footed albatross	2009-11-07	13	8.17839	1.58956
		Black-footed albatross	2009-11-08	14	8.41579	1.66354
		Black-footed albatross	2009-11-09	13	6.6368	1.95878
		Black-footed albatross	2009-11-10	13	6.15775	2.11116
		Black-footed albatross	2009-11-11	12	6.07146	1.97646
		Black-footed albatross	2009-11-12	11	6.37979	1.7242
		Black-footed albatross	2009-11-13	12	6.89227	1.74108
		Black-footed albatross	2009-11-14	12	6.91202	1.73611
		Black-footed albatross	2009-11-15	12	7.43476	1.61404
		Black-footed albatross	2009-11-16	9	5.012	1.79569
		Black-footed albatross	2009-11-17	8	4.82203	1.65905
		Black-footed albatross	2009-11-18	8	5.00245	1.59922
		Black-footed albatross	2009-11-19	5	3.44389	1.45184
		Black-footed albatross	2009-11-20	6	3.69351	1.62447
		Black-footed albatross	2009-11-21	3	1.84964	1.62194
		Black-footed albatross	2009-11-22	4	2.68828	1.48794
		Black-footed albatross	2009-11-23	5	3.52703	1.41762
		Black-footed albatross	2009-11-24	6	3.81682	1.57199
		Black-footed albatross	2009-11-25	4	2.44823	1.63383
		Black-footed albatross	2009-11-26	2	1.44501	1.38407
		Black-footed albatross	2009-11-27	4	2.78598	1.43576
		Black-footed albatross	2009-11-28	4	2.82114	1.41787
		Black-footed albatross	2009-11-29	2	1.55383	1.28714
		Black-footed albatross	2009-11-30	2	1.24749	1.60322
		Black-footed albatross	2009-12-01	4	2.37341	1.68534
		Black-footed albatross	2009-12-02	2	1.13521	1.76179
		Black-footed albatross	2009-12-03	2	1.38602	1.44299
		Black-footed albatross	2009-12-04	2	1.42914	1.39944
		Black-footed albatross	2009-12-05	2	1.28556	1.55575
		Black-footed albatross	2009-12-06	2	1.39026	1.43858
		Black-footed albatross	2009-12-07	1	0.699099	1.43041
		Black-footed albatross	2009-12-15	1	0.652034	1.53366
		Black-footed albatross	2010-06-11	6	2.40424	2.49559
		Black-footed albatross	2010-06-12	6	3.15503	1.90172
		Black-footed albatross	2010-06-13	6	2.59927	2.30834
		Black-footed albatross	2010-06-14	6	2.68036	2.2385
		Black-footed albatross	2010-06-15	6	2.61019	2.29868
		Black-footed albatross	2010-06-16	6	2.69191	2.2289
		Black-footed albatross	2010-06-17	7	4.07447	1.71802
		Black-footed albatross	2010-06-18	8	5.08594	1.57297
		Black-footed albatross	2010-06-19	8	4.29855	1.86109
		Black-footed albatross	2010-06-20	8	4.22187	1.89489
		Black-footed albatross	2010-06-21	8	4.64184	1.72345
		Black-footed albatross	2010-06-22	8	4.87468	1.64113
		Black-footed albatross	2010-06-23	8	5.16891	1.54771
		Black-footed albatross	2010-06-24	8	6.13733	1.3035
		Black-footed albatross	2010-06-25	8	6.34489	1.26086
		Black-footed albatross	2010-06-26	7	5.17341	1.35307
		Black-footed albatross	2010-06-27	8	6.19384	1.29161
		Black-footed albatross	2010-06-28	8	6.31185	1.26746
		Black-footed albatross	2010-06-29	7	5.50035	1.27265
		Black-footed albatross	2010-06-30	7	5.7097	1.22598
		Black-footed albatross	2010-07-01	8	6.53261	1.22463
		Black-footed albatross	2010-07-02	7	5.38062	1.30096
		Black-footed albatross	2010-07-03	8	6.07831	1.31615
		Black-footed albatross	2010-07-04	8	6.17445	1.29566
		Black-footed albatross	2010-07-05	8	6.24021	1.28201
		Black-footed albatross	2010-07-06	8	6.03339	1.32595
		Black-footed albatross	2010-07-07	8	6.17822	1.29487
		Black-footed albatross	2010-07-08	8	6.15747	1.29923
		Black-footed albatross	2010-07-09	7	5.3893	1.29887
		Black-footed albatross	2010-07-10	6	4.69833	1.27705
		Black-footed albatross	2010-07-11	8	6.13403	1.3042
		Black-footed albatross	2010-07-12	8	6.24878	1.28025
		Black-footed albatross	2010-07-13	8	6.21329	1.28756
		Black-footed albatross	2010-07-14	8	6.35449	1.25895
		Black-footed albatross	2010-07-15	8	6.32433	1.26496
		Black-footed albatross	2010-07-16	8	6.24557	1.28091
		Black-footed albatross	2010-07-17	8	5.5524	1.44082
		Black-footed albatross	2010-07-18	8	5.45036	1.46779
		Black-footed albatross	2010-07-19	8	5.61212	1.42549
		Black-footed albatross	2010-07-20	8	5.36434	1.49133
		Black-footed albatross	2010-07-21	8	5.66867	1.41127
		Black-footed albatross	2010-07-22	8	5.55542	1.44004
		Black-footed albatross	2010-07-23	8	5.6015	1.42819
		Black-footed albatross	2010-07-24	8	6.23606	1.28286
		Black-footed albatross	2010-07-25	8	6.18839	1.29274
		Black-footed albatross	2010-07-26	8	5.63407	1.41993
		Black-footed albatross	2010-07-27	8	5.88831	1.35862
		Black-footed albatross	2010-07-28	8	6.19803	1.29073
		Black-footed albatross	2010-07-29	8	5.83485	1.37107
		Black-footed albatross	2010-07-30	8	5.15847	1.55085
		Black-footed albatross	2010-07-31	8	5.12743	1.56024
		Black-footed albatross	2010-08-01	8	5.04479	1.58579
		Black-footed albatross	2010-08-02	8	5.19608	1.53962
		Black-footed albatross	2010-08-03	8	4.89134	1.63554
		Black-footed albatross	2010-08-04	8	5.12407	1.56126
		Black-footed albatross	2010-08-05	8	5.20111	1.53813
		Black-footed albatross	2010-08-06	8	5.5071	1.45267
		Black-footed albatross	2010-08-07	8	5.55003	1.44143
		Black-footed albatross	2010-08-08	8	5.31471	1.50526
		Black-footed albatross	2010-08-09	8	5.29139	1.51189
		Black-footed albatross	2010-08-10	8	5.71961	1.3987
		Black-footed albatross	2010-08-11	8	5.1861	1.54259
		Black-footed albatross	2010-08-12	7	4.2371	1.65207
		Black-footed albatross	2010-08-13	8	5.83243	1.37164
		Black-footed albatross	2010-08-14	6	4.31015	1.39206
		Black-footed albatross	2010-08-15	8	5.97411	1.33911
		Black-footed albatross	2010-08-16	8	5.81891	1.37483
		Black-footed albatross	2010-08-17	8	5.42622	1.47432
		Black-footed albatross	2010-08-18	8	4.92792	1.6234
		Black-footed albatross	2010-08-19	8	5.25209	1.5232
		Black-footed albatross	2010-08-20	8	4.94531	1.6177
		Black-footed albatross	2010-08-21	8	4.69108	1.70537
		Black-footed albatross	2010-08-22	8	5.32629	1.50198
		Black-footed albatross	2010-08-23	6	3.98559	1.50542
		Black-footed albatross	2010-08-24	8	5.86882	1.36314
		Black-footed albatross	2010-08-25	8	5.53733	1.44474
		Black-footed albatross	2010-08-26	8	5.7363	1.39463
		Black-footed albatross	2010-08-27	8	5.64682	1.41673
		Black-footed albatross	2010-08-28	8	5.50486	1.45326
		Black-footed albatross	2010-08-29	7	4.53514	1.5435
		Black-footed albatross	2010-08-30	8	5.21733	1.53335
		Black-footed albatross	2010-08-31	8	5.17805	1.54498
		Black-footed albatross	2010-09-01	8	5.20413	1.53724
		Black-footed albatross	2010-09-02	8	4.95054	1.61598
		Black-footed albatross	2010-09-03	8	4.72574	1.69286
		Black-footed albatross	2010-09-04	7	4.38691	1.59566
		Black-footed albatross	2010-09-05	7	4.62513	1.51347
		Black-footed albatross	2010-09-06	8	5.81457	1.37586
		Black-footed albatross	2010-09-07	8	5.77533	1.3852
		Black-footed albatross	2010-09-08	8	5.4694	1.46268
		Black-footed albatross	2010-09-09	8	5.58797	1.43165
		Black-footed albatross	2010-09-10	8	5.12193	1.56191
		Black-footed albatross	2010-09-11	8	5.80168	1.37891
		Black-footed albatross	2010-09-12	8	5.8039	1.37838
		Black-footed albatross	2010-09-13	8	6.06482	1.31908
		Black-footed albatross	2010-09-14	8	6.45083	1.24015
		Black-footed albatross	2010-09-15	6	4.86783	1.23258
		Black-footed albatross	2010-09-16	8	6.4756	1.23541
		Black-footed albatross	2010-09-17	8	6.40884	1.24828
		Black-footed albatross	2010-09-18	6	4.78833	1.25305
		Black-footed albatross	2010-09-19	6	4.82591	1.24329
		Black-footed albatross	2010-09-20	10	6.91973	1.44514
		Black-footed albatross	2010-09-21	8	6.67906	1.19777
		Black-footed albatross	2010-09-22	6	5.00046	1.19989
		Black-footed albatross	2010-09-23	6	4.81127	1.24707
		Black-footed albatross	2010-09-24	6	4.40683	1.36152
		Black-footed albatross	2010-09-25	4	2.79093	1.43321
		Black-footed albatross	2010-09-26	5	3.6187	1.38171
		Black-footed albatross	2010-09-27	6	4.04621	1.48287
		Black-footed albatross	2010-09-28	8	5.75412	1.39031
		Black-footed albatross	2010-09-29	8	5.6061	1.42702
		Black-footed albatross	2010-09-30	8	5.56502	1.43755
		Black-footed albatross	2010-10-01	8	5.60885	1.42632
		Black-footed albatross	2010-10-02	8	5.54575	1.44255
		Black-footed albatross	2010-10-03	8	5.37763	1.48764
		Black-footed albatross	2010-10-04	8	5.42159	1.47558
		Black-footed albatross	2010-10-05	8	5.66105	1.41317
		Black-footed albatross	2010-10-06	8	4.77609	1.67501
		Black-footed albatross	2010-10-07	6	3.22084	1.86287
		Black-footed albatross	2010-10-08	6	3.2849	1.82654
		Black-footed albatross	2010-10-09	6	3.17143	1.89189
		Black-footed albatross	2010-10-10	6	3.98051	1.50734
		Black-footed albatross	2010-10-11	6	3.70738	1.61839
		Black-footed albatross	2010-10-12	6	3.52501	1.70212
		Black-footed albatross	2010-10-13	6	3.65302	1.64248
		Black-footed albatross	2010-10-14	6	3.47307	1.72758
		Black-footed albatross	2010-10-15	6	3.4972	1.71566
		Black-footed albatross	2010-10-16	6	3.65525	1.64147
		Black-footed albatross	2010-10-17	6	4.01757	1.49344
		Black-footed albatross	2010-10-18	6	4.07081	1.47391
		Black-footed albatross	2010-10-19	6	4.25491	1.41013
		Black-footed albatross	2010-10-20	6	4.23128	1.41801
		Black-footed albatross	2010-10-21	6	4.37233	1.37227
		Black-footed albatross	2010-10-22	6	4.15532	1.44393
		Black-footed albatross	2010-10-23	6	4.25341	1.41063
		Black-footed albatross	2010-10-24	6	4.30308	1.39435
		Black-footed albatross	2010-10-25	6	4.47693	1.3402
		Black-footed albatross	2010-10-26	6	4.17845	1.43594
		Black-footed albatross	2010-10-27	6	4.09621	1.46477
		Black-footed albatross	2010-10-28	6	3.98917	1.50407
		Black-footed albatross	2010-10-29	6	3.81389	1.5732
		Black-footed albatross	2010-10-30	6	3.79765	1.57992
		Black-footed albatross	2010-10-31	6	3.65853	1.64
		Black-footed albatross	2010-11-01	7	3.51316	1.99251
		Black-footed albatross	2010-11-02	8	3.67451	2.17716
		Black-footed albatross	2010-11-03	6	2.17857	2.7541
		Black-footed albatross	2010-11-04	4	1.65096	2.42283
		Black-footed albatross	2010-11-05	4	2.12579	1.88165
		Black-footed albatross	2010-11-06	4	1.94342	2.05823
		Black-footed albatross	2010-11-07	4	1.66605	2.40089
		Black-footed albatross	2010-11-08	3	1.11385	2.69337
		Black-footed albatross	2010-11-09	2	1.01924	1.96224
		Black-footed albatross	2010-11-10	2	0.848568	2.35691
		Black-footed albatross	2010-11-11	2	0.784969	2.54787
		Black-footed albatross	2010-11-12	2	0.720091	2.77743
		Black-footed albatross	2010-11-13	2	0.835447	2.39393
		Black-footed albatross	2010-11-14	2	1.12184	1.78279
		Black-footed albatross	2010-11-15	2	1.06927	1.87044
		Black-footed albatross	2010-11-16	2	1.17796	1.69785
		Black-footed albatross	2010-11-17	2	1.10259	1.8139
		Black-footed albatross	2010-11-18	2	1.19389	1.67519
		Black-footed albatross	2010-11-19	2	1.27593	1.56748
		Black-footed albatross	2010-11-20	1	0.37049	2.69913
		Black-footed albatross	2011-02-21	1	0.499235	2.00306
		Black-footed albatross	2011-02-22	2	1.00594	1.9882
		Black-footed albatross	2011-02-23	2	0.963605	2.07554
		Black-footed albatross	2011-02-24	2	0.837076	2.38927
		Black-footed albatross	2011-02-25	2	1.00247	1.99507
		Black-footed albatross	2011-02-26	2	1.11768	1.78941
		Black-footed albatross	2011-02-27	2	1.31784	1.51764
		Black-footed albatross	2011-02-28	2	1.53416	1.30364
		Black-footed albatross	2011-03-01	2	1.49161	1.34083
		Black-footed albatross	2011-03-02	2	1.41811	1.41033
		Black-footed albatross	2011-03-03	1	0.514493	1.94366
[truncated: 22,023 more rows]

## Sheet: Supplementary Figure 7
Supplementary Figure 7.	Model validation on novel data from government, public, and private sources
		nice_names	Year	AUC	N. records
		Albacore tuna	2010	0.691248	13345
		Albacore tuna	2011	0.841646	17079
		Albacore tuna	2012	0.821955	15941
		Albacore tuna	2013	0.877898	13178
		Albacore tuna	2014	0.857131	10606
		Albacore tuna	2015	0.911532	7751
		Albacore tuna	2016	0.895312	14018
		Albacore tuna	2017	0.820721	14731
		Albacore tuna	2018	0.806965	10929
		Albacore tuna	2019	0.90223	10218
		Black-footed albatross	2010	0.786325	579
		Black-footed albatross	2011	0.761863	666
		Black-footed albatross	2012	0.83364	316
		Black-footed albatross	2013	0.755535	446
		Black-footed albatross	2014	0.860371	760
		Black-footed albatross	2015	0.902259	1271
		Black-footed albatross	2016	0.911462	244
		Black-footed albatross	2017	0.868528	701
		Black-footed albatross	2018	0.875182	1359
		Black-footed albatross	2019	0.870924	133
		Black-footed albatross	2020	0.857302	147
		Blue shark	2010	0.87395	31
		Blue shark	2011	0.868421	39
		Blue shark	2012	0.835714	67
		Blue shark	2013	0.694044	113
		Blue shark	2014	0.533333	34
		Blue shark	2015	0.528736	50
		Blue shark	2017	0.878788	70
		Blue shark	2018	0.872727	47
		Blue whale	2014	0.810894	1745
		Blue whale	2015	0.916597	2901
		Blue whale	2016	0.958739	2239
		Blue whale	2017	0.923545	3541
		Bluefin tuna	2011	0.82716	36
		Bluefin tuna	2012	0.671053	39
		Bluefin tuna	2013	0.857143	85
		Bluefin tuna	2014	0.766917	33
		Bluefin tuna	2018	0.68287	42
		Bluefin tuna	2019	0.639286	34
		California sea lion	2010	0.8768	50
		California sea lion	2015	0.815051	97
		California sea lion	2016	0.763241	101
		California sea lion	2017	0.86715	41
		Elephant seal	2011	0.788532	199634
		Elephant seal	2012	0.804661	250236
		Elephant seal	2013	0.8124	212660
		Elephant seal	2014	0.791223	237761
		Elephant seal	2015	0.794885	349155
		Elephant seal	2016	0.761962	245556
		Elephant seal	2017	0.792841	146582
		Elephant seal	2018	0.816841	153657
		Elephant seal	2019	0.836495	44566
		Laysan albatross	2010	0.548909	392
		Laysan albatross	2011	0.652304	276
		Laysan albatross	2012	0.588614	87
		Laysan albatross	2013	0.782951	252
		Laysan albatross	2014	0.574106	240
		Laysan albatross	2015	0.417593	208
		Laysan albatross	2016	0.479167	44
		Laysan albatross	2017	0.551587	124
		Laysan albatross	2018	0.57088	490
		Laysan albatross	2019	0.697657	76
		Laysan albatross	2020	0.710145	35
		Mako shark	2010	0.920949	45
		Mako shark	2011	0.828341	59
		Mako shark	2012	0.811124	100
		Mako shark	2013	0.763627	196
		Mako shark	2014	0.786524	82
		Mako shark	2017	0.952652	46
		Mako shark	2018	0.657488	91
		Mako shark	2019	0.892157	35
		Salmon shark	2010	0.818182	71
		Salmon shark	2011	0.798729	155
		Salmon shark	2012	0.599113	96
		Salmon shark	2013	0.76129	61
		Salmon shark	2014	0.786598	156
		Salmon shark	2015	0.65942	88
		Salmon shark	2016	0.754207	248
		Salmon shark	2017	0.559686	306
		Salmon shark	2018	0.682218	168
		Salmon shark	2019	0.678958	269
		Salmon shark	2020	0.626785	213
		Sooty shearwater	2010	0.666999	706
		Sooty shearwater	2011	0.534096	886
		Sooty shearwater	2012	0.887606	1427
		Sooty shearwater	2013	0.889291	654
		Sooty shearwater	2014	0.809314	1528
		Sooty shearwater	2015	0.897815	2251
		Sooty shearwater	2016	0.93964	1580
		Sooty shearwater	2017	0.90415	2146
		Sooty shearwater	2018	0.864705	1398
		Sooty shearwater	2019	0.94053	159
		Sooty shearwater	2020	0.963026	1095

## Sheet: Supplementary Figure 11
Supplementary Figure 11.	Sensitivity of displacement distance and direction to core habitat centroids calculated on binary core habitat (all core habitat pixels assigned a value of 1) versus continuous core habitat (all core habitat pixels maintain values of continuous habitat suitability predictions)
			nice_names	event	type	direction	distance
			Albacore tuna	2014	binary	330.245	358.351
			Albacore tuna	2014	continuous	330.208	359.371
			Albacore tuna	2015	binary	331.656	465.572
			Albacore tuna	2015	continuous	331.634	468.264
			Albacore tuna	2019	binary	127.56	164.276
			Albacore tuna	2019	continuous	127.694	164.312
			Albacore tuna	2020	binary	157.064	58.673
			Albacore tuna	2020	continuous	157.427	60.4186
			Black-footed albatross	2014	binary	279.778	162.778
			Black-footed albatross	2014	continuous	279.155	165.081
			Black-footed albatross	2015	binary	312.43	25.3117
			Black-footed albatross	2015	continuous	309.915	19.9696
			Black-footed albatross	2019	binary	32.8414	107.411
			Black-footed albatross	2019	continuous	23.7062	101.224
			Black-footed albatross	2020	binary	82.4824	144.089
			Black-footed albatross	2020	continuous	77.753	126.631
			Blue shark	2014	binary	333.375	448.97
			Blue shark	2014	continuous	333.452	452.307
			Blue shark	2015	binary	335.733	551.571
			Blue shark	2015	continuous	335.772	555.001
			Blue shark	2019	binary	173.131	61.0675
			Blue shark	2019	continuous	174.006	59.5234
			Blue shark	2020	binary	341.303	153.119
			Blue shark	2020	continuous	341.156	156.037
			Blue whale	2014	binary	332.622	349.644
			Blue whale	2014	continuous	332.649	350.944
			Blue whale	2015	binary	335.329	472.549
			Blue whale	2015	continuous	335.34	474.036
			Blue whale	2019	binary	234.048	50.7041
			Blue whale	2019	continuous	233.621	50.8919
			Blue whale	2020	binary	286.925	46.5176
			Blue whale	2020	continuous	286.103	46.2025
			California sea lion	2014	binary	335.342	141.546
			California sea lion	2014	continuous	335.36	141.662
			California sea lion	2015	binary	344.826	364.485
			California sea lion	2015	continuous	344.836	364.772
			California sea lion	2019	binary	348.068	104.615
			California sea lion	2019	continuous	348.061	104.824
			California sea lion	2020	binary	340.773	154.988
			California sea lion	2020	continuous	340.749	154.972
			Elephant seal	2014	binary	304.987	269.421
			Elephant seal	2014	continuous	303.792	272.983
			Elephant seal	2015	binary	297.94	339.978
			Elephant seal	2015	continuous	297.021	347.102
			Elephant seal	2019	binary	284.131	337.333
			Elephant seal	2019	continuous	283.923	342.906
			Elephant seal	2020	binary	292.759	347.07
			Elephant seal	2020	continuous	292.401	352.998
			Laysan albatross	2014	binary	253.928	56.7587
			Laysan albatross	2014	continuous	256.666	54.3737
			Laysan albatross	2015	binary	345.981	48.3629
			Laysan albatross	2015	continuous	346.884	48.387
			Laysan albatross	2019	binary	237.091	86.4064
			Laysan albatross	2019	continuous	236.487	88.1701
			Laysan albatross	2020	binary	184.301	80.1696
			Laysan albatross	2020	continuous	184.397	81.1176
			Leatherback turtle	2014	binary	296.262	88.3423
			Leatherback turtle	2014	continuous	293.871	89.0798
			Leatherback turtle	2015	binary	346.284	191.526
			Leatherback turtle	2015	continuous	347.063	191.934
			Leatherback turtle	2019	binary	73.2788	370.525
			Leatherback turtle	2019	continuous	71.1545	358.406
			Leatherback turtle	2020	binary	112.624	185.718
			Leatherback turtle	2020	continuous	103.645	170.014
			Mako shark	2014	binary	332.566	327.792
			Mako shark	2014	continuous	332.53	329.545
			Mako shark	2015	binary	335.401	341.618
			Mako shark	2015	continuous	335.317	344.225
			Mako shark	2019	binary	140.947	73.2017
			Mako shark	2019	continuous	140.872	73.0128
			Mako shark	2020	binary	147.628	82.315
			Mako shark	2020	continuous	147.731	82.6033
			Bluefin tuna	2014	binary	326.488	396.115
			Bluefin tuna	2014	continuous	326.483	396.22
			Bluefin tuna	2015	binary	333.855	642.192
			Bluefin tuna	2015	continuous	333.856	642.127
			Bluefin tuna	2019	binary	154.438	176.125
			Bluefin tuna	2019	continuous	154.445	176.26
			Bluefin tuna	2020	binary	240.408	22.9715
			Bluefin tuna	2020	continuous	240.843	22.9844
			Salmon shark	2014	binary	325.062	240.156
			Salmon shark	2014	continuous	324.658	245.572
			Salmon shark	2015	binary	353.812	134.452
			Salmon shark	2015	continuous	351.843	139.869
			Salmon shark	2019	binary	324.186	113.228
			Salmon shark	2019	continuous	323.409	122.241
			Salmon shark	2020	binary	97.6126	137.099
			Salmon shark	2020	continuous	94.9685	128.972
			Sooty shearwater	2014	binary	358.867	204.19
			Sooty shearwater	2014	continuous	358.467	205.936
			Sooty shearwater	2015	binary	345.645	212.769
			Sooty shearwater	2015	continuous	345.895	211.555
			Sooty shearwater	2019	binary	293.027	535.678
			Sooty shearwater	2019	continuous	292.951	531.792
			Sooty shearwater	2020	binary	303.602	718.679
			Sooty shearwater	2020	continuous	303.634	715.781
			White shark	2014	binary	29.3644	278.586
			White shark	2014	continuous	28.2704	276.514
			White shark	2015	binary	12.741	501.971
			White shark	2015	continuous	12.8977	498.513
			White shark	2019	binary	56.8922	412.936
			White shark	2019	continuous	57.4311	403.77
			White shark	2020	binary	54.5395	233.111
			White shark	2020	continuous	55.7744	227.407
			Yellowfin tuna	2014	binary	329.492	301.596
			Yellowfin tuna	2014	continuous	329.473	302.607
			Yellowfin tuna	2015	binary	330.592	349.727
			Yellowfin tuna	2015	continuous	330.526	351.063
			Yellowfin tuna	2019	binary	332.285	12.958
			Yellowfin tuna	2019	continuous	332.279	12.8116
			Yellowfin tuna	2020	binary	327.108	121.731
			Yellowfin tuna	2020	continuous	327.119	121.653

## Sheet: Supplementary Table 3
Supplementary Table 3.	Model performance metrics for the full dataset (A) and three different types of cross-validation (B-C)
		nice_names	AUC	TSS	Deviance	validation	description	left_out	Table_letter
		Albacore tuna	0.997605	0.976789	59.2689	Leave year out	Each year left out in iteration	2003	D
		Albacore tuna	0.922522	0.690875	60.4035	Leave year out	Each year left out in iteration	2004	D
		Albacore tuna	0.827274	0.485786	76.5616	Leave year out	Each year left out in iteration	2005	D
		Albacore tuna	0.911741	0.671547	60.8084	Leave year out	Each year left out in iteration	2006	D
		Albacore tuna	1	1	60.1916	Leave year out	Each year left out in iteration	2008	D
		Black-footed albatross	0.81802	0.473377	27.8628	Leave year out	Each year left out in iteration	2005	D
		Black-footed albatross	0.8102	0.440305	28.3474	Leave year out	Each year left out in iteration	2006	D
		Black-footed albatross	0.772731	0.410945	29.713	Leave year out	Each year left out in iteration	2008	D
		Black-footed albatross	0.785885	0.407227	28.8631	Leave year out	Each year left out in iteration	2009	D
		Black-footed albatross	0.850168	0.558611	27.8825	Leave year out	Each year left out in iteration	2010	D
		Black-footed albatross	0.804337	0.439963	28.4854	Leave year out	Each year left out in iteration	2011	D
		Black-footed albatross	0.738982	0.316251	29.2291	Leave year out	Each year left out in iteration	2012	D
		Blue shark	0.938157	0.720575	47.7642	Leave year out	Each year left out in iteration	2002	D
		Blue shark	0.68269	0.339862	51.8695	Leave year out	Each year left out in iteration	2003	D
		Blue shark	0.875194	0.685983	48.9001	Leave year out	Each year left out in iteration	2004	D
		Blue shark	0.813093	0.563062	48.53	Leave year out	Each year left out in iteration	2005	D
		Blue shark	0.809867	0.472198	49.7032	Leave year out	Each year left out in iteration	2006	D
		Blue shark	0.851433	0.583351	50.07	Leave year out	Each year left out in iteration	2007	D
		Blue shark	0.764296	0.469612	49.6181	Leave year out	Each year left out in iteration	2008	D
		Blue shark	0.818242	0.502477	51.3915	Leave year out	Each year left out in iteration	2009	D
		Blue whale	0.953009	0.814424	64.6582	Leave year out	Each year left out in iteration	2004	D
		Blue whale	0.931099	0.757753	67.5624	Leave year out	Each year left out in iteration	2005	D
		Blue whale	0.847802	0.561959	70.7365	Leave year out	Each year left out in iteration	2006	D
		Blue whale	0.925106	0.667163	67.0844	Leave year out	Each year left out in iteration	2007	D
		Blue whale	0.864715	0.627628	66.9204	Leave year out	Each year left out in iteration	2008	D
		Sea lion	0.939523	0.787235	72.5439	Leave year out	Each year left out in iteration	2003	D
		Sea lion	0.941788	0.827424	72.5447	Leave year out	Each year left out in iteration	2004	D
		Sea lion	0.942443	0.76085	73.6401	Leave year out	Each year left out in iteration	2005	D
		Sea lion	0.94132	0.774091	76.0219	Leave year out	Each year left out in iteration	2006	D
		Sea lion	0.851866	0.574525	72.0632	Leave year out	Each year left out in iteration	2007	D
		Sea lion	0.975142	0.872948	71.8333	Leave year out	Each year left out in iteration	2008	D
		Sea lion	0.96306	0.848285	72.2237	Leave year out	Each year left out in iteration	2009	D
		Elephant seal	0.686278	0.337606	34.1823	Leave year out	Each year left out in iteration	2002	D
		Elephant seal	0.795711	0.540357	34.391	Leave year out	Each year left out in iteration	2003	D
		Elephant seal	0.787299	0.46274	35.2965	Leave year out	Each year left out in iteration	2004	D
		Elephant seal	0.84733	0.552413	33.8206	Leave year out	Each year left out in iteration	2005	D
		Elephant seal	0.848164	0.574171	33.9556	Leave year out	Each year left out in iteration	2006	D
		Elephant seal	0.852789	0.568719	33.7618	Leave year out	Each year left out in iteration	2007	D
		Elephant seal	0.836847	0.550268	34.3075	Leave year out	Each year left out in iteration	2008	D
		Elephant seal	0.857234	0.56395	33.7515	Leave year out	Each year left out in iteration	2009	D
		Elephant seal	0.952341	0.850334	33.8202	Leave year out	Each year left out in iteration	2010	D
		Laysan albatross	0.907217	0.684899	37.5701	Leave year out	Each year left out in iteration	2004	D
		Laysan albatross	0.885635	0.611281	37.4847	Leave year out	Each year left out in iteration	2005	D
		Laysan albatross	0.802273	0.452887	40.6258	Leave year out	Each year left out in iteration	2006	D
		Laysan albatross	0.84897	0.577749	38.421	Leave year out	Each year left out in iteration	2008	D
		Laysan albatross	0.89165	0.622867	36.9093	Leave year out	Each year left out in iteration	2009	D
		Laysan albatross	0.818388	0.467207	39.1707	Leave year out	Each year left out in iteration	2010	D
		Laysan albatross	0.890304	0.605227	37.2886	Leave year out	Each year left out in iteration	2011	D
		Laysan albatross	0.819726	0.51129	39.8277	Leave year out	Each year left out in iteration	2012	D
		Leatherback	0.788154	0.472622	35.3512	Leave year out	Each year left out in iteration	2004	D
		Leatherback	0.851264	0.538081	34.9975	Leave year out	Each year left out in iteration	2005	D
		Leatherback	0.658529	0.229384	42.0957	Leave year out	Each year left out in iteration	2006	D
		Leatherback	0.702656	0.300941	38.3086	Leave year out	Each year left out in iteration	2007	D
		Leatherback	0.713537	0.29802	39.4771	Leave year out	Each year left out in iteration	2008	D
		Mako shark	0.981094	0.886869	56.0819	Leave year out	Each year left out in iteration	2003	D
		Mako shark	0.951293	0.788022	56.0925	Leave year out	Each year left out in iteration	2004	D
		Mako shark	0.900063	0.645147	59.0608	Leave year out	Each year left out in iteration	2005	D
		Mako shark	0.973676	0.858201	55.239	Leave year out	Each year left out in iteration	2006	D
		Mako shark	0.95707	0.793843	55.4171	Leave year out	Each year left out in iteration	2007	D
		Mako shark	0.883958	0.612913	61.4739	Leave year out	Each year left out in iteration	2008	D
		Mako shark	0.898794	0.626124	58.7259	Leave year out	Each year left out in iteration	2009	D
		Bluefin tuna	0.870709	0.718078	76.8772	Leave year out	Each year left out in iteration	2000	D
		Bluefin tuna	0.996418	0.968519	76.7612	Leave year out	Each year left out in iteration	2001	D
		Bluefin tuna	0.981834	0.906132	76.6131	Leave year out	Each year left out in iteration	2002	D
		Bluefin tuna	0.984438	0.899431	75.2654	Leave year out	Each year left out in iteration	2003	D
		Bluefin tuna	0.980067	0.892048	76.7076	Leave year out	Each year left out in iteration	2004	D
		Bluefin tuna	0.977802	0.874762	77.0283	Leave year out	Each year left out in iteration	2005	D
		Bluefin tuna	0.923447	0.719522	79.3306	Leave year out	Each year left out in iteration	2006	D
		Bluefin tuna	0.982195	0.875897	76.8541	Leave year out	Each year left out in iteration	2007	D
		Bluefin tuna	0.982693	0.905327	76.6942	Leave year out	Each year left out in iteration	2008	D
		Bluefin tuna	0.983628	0.875981	76.794	Leave year out	Each year left out in iteration	2009	D
		Salmon shark	0.85305	0.56552	34.4523	Leave year out	Each year left out in iteration	2002	D
		Salmon shark	0.818292	0.471747	35.1094	Leave year out	Each year left out in iteration	2003	D
		Salmon shark	0.827689	0.506715	35.2737	Leave year out	Each year left out in iteration	2004	D
		Salmon shark	0.870947	0.572695	34.27	Leave year out	Each year left out in iteration	2005	D
		Salmon shark	0.858445	0.568925	34.7559	Leave year out	Each year left out in iteration	2006	D
		Salmon shark	0.823635	0.492321	35.9036	Leave year out	Each year left out in iteration	2007	D
		Salmon shark	0.859438	0.526585	34.1737	Leave year out	Each year left out in iteration	2008	D
		Salmon shark	0.909296	0.63487	34.034	Leave year out	Each year left out in iteration	2009	D
		Sooty shearwater	0.540289	0.0988136	85.6841	Leave year out	Each year left out in iteration	2005	D
		Sooty shearwater	0.646712	0.265444	53.0555	Leave year out	Each year left out in iteration	2006	D
		White shark	0.818161	0.509058	43.8375	Leave year out	Each year left out in iteration	2000	D
		White shark	0.74447	0.403947	44.6568	Leave year out	Each year left out in iteration	2001	D
		White shark	0.74847	0.460157	45.0238	Leave year out	Each year left out in iteration	2002	D
		White shark	0.87805	0.60449	43.5979	Leave year out	Each year left out in iteration	2003	D
		White shark	0.909882	0.668462	43.5423	Leave year out	Each year left out in iteration	2004	D
		White shark	0.900514	0.654003	43.3875	Leave year out	Each year left out in iteration	2005	D
		White shark	0.886058	0.620057	43.2626	Leave year out	Each year left out in iteration	2006	D
		White shark	0.8501	0.539349	45.7376	Leave year out	Each year left out in iteration	2007	D
		White shark	0.785448	0.462647	44.5843	Leave year out	Each year left out in iteration	2008	D
		Yellowfin tuna	0.988645	0.920515	65.3673	Leave year out	Each year left out in iteration	2002	D
		Yellowfin tuna	0.956001	0.794592	65.7634	Leave year out	Each year left out in iteration	2003	D
		Yellowfin tuna	0.95136	0.799401	65.9986	Leave year out	Each year left out in iteration	2004	D
		Yellowfin tuna	0.949729	0.779404	66.7432	Leave year out	Each year left out in iteration	2005	D
		Yellowfin tuna	0.930757	0.726611	67.6386	Leave year out	Each year left out in iteration	2006	D
		Yellowfin tuna	0.923663	0.725813	67.1916	Leave year out	Each year left out in iteration	2007	D
		Yellowfin tuna	0.950213	0.767525	65.5819	Leave year out	Each year left out in iteration	2008	D
		Yellowfin tuna	0.987115	0.922751	64.8783	Leave year out	Each year left out in iteration	2009	D
		Albacore tuna	0.697339	0.32691	56.938	Leave space out	Each Longhurst Province / Large Marine Ecosystem left out in iteration	California Current	C
		Albacore tuna	0.757925	0.415387	60.2444	Leave space out	Each Longhurst Province / Large Marine Ecosystem left out in iteration	NPPF	C
		Albacore tuna	0.765244	0.445099	67.4407	Leave space out	Each Longhurst Province / Large Marine Ecosystem left out in iteration	NPTG	C
		Black-footed albatross	0.641463	0.217896	27.4649	Leave space out	Each Longhurst Province / Large Marine Ecosystem left out in iteration	Gulf of Alaska	C
		Black-footed albatross	0.713657	0.328654	27.7048	Leave space out	Each Longhurst Province / Large Marine Ecosystem left out in iteration	California Current	C
		Black-footed albatross	0.633662	0.299068	26.9696	Leave space out	Each Longhurst Province / Large Marine Ecosystem left out in iteration	Insular Pacific-Hawaiian	C
		Black-footed albatross	0.570417	0.185211	28.3732	Leave space out	Each Longhurst Province / Large Marine Ecosystem left out in iteration	Aleutian Islands	C
		Black-footed albatross	0.523999	0.0628954	29.5584	Leave space out	Each Longhurst Province / Large Marine Ecosystem left out in iteration	East Bering Sea	C
		Black-footed albatross	0.619112	0.182131	34.1278	Leave space out	Each Longhurst Province / Large Marine Ecosystem left out in iteration	PSAE	C
		Black-footed albatross	0.587947	0.129394	35.2454	Leave space out	Each Longhurst Province / Large Marine Ecosystem left out in iteration	NPPF	C
		Black-footed albatross	0.794419	0.44671	17.9882	Leave space out	Each Longhurst Province / Large Marine Ecosystem left out in iteration	NPTG	C
		Blue shark	0.867762	0.631612	48.7034	Leave space out	Each Longhurst Province / Large Marine Ecosystem left out in iteration	Gulf of Alaska	C
		Blue shark	0.687248	0.280044	42.981	Leave space out	Each Longhurst Province / Large Marine Ecosystem left out in iteration	California Current	C
		Blue shark	0.971429	0.971429	48.2192	Leave space out	Each Longhurst Province / Large Marine Ecosystem left out in iteration	PSAE	C
		Blue shark	0.510415	0.155202	49.5013	Leave space out	Each Longhurst Province / Large Marine Ecosystem left out in iteration	NPPF	C
		Blue shark	0.634782	0.253092	53.6505	Leave space out	Each Longhurst Province / Large Marine Ecosystem left out in iteration	NPTG	C
		Blue whale	0.735817	0.412981	66.3253	Leave space out	Each Longhurst Province / Large Marine Ecosystem left out in iteration	Gulf of Alaska	C
		Blue whale	0.835241	0.530292	69.9605	Leave space out	Each Longhurst Province / Large Marine Ecosystem left out in iteration	California Current	C
		Blue whale	0.884038	0.576087	66.0364	Leave space out	Each Longhurst Province / Large Marine Ecosystem left out in iteration	Gulf of California	C
		Blue whale	0.655039	0.28694	66.4054	Leave space out	Each Longhurst Province / Large Marine Ecosystem left out in iteration	NPPF	C
		Blue whale	0.791757	0.544437	60.8345	Leave space out	Each Longhurst Province / Large Marine Ecosystem left out in iteration	NPTG	C
		Sea lion	0.760076	0.450799	97.1507	Leave space out	Each Longhurst Province / Large Marine Ecosystem left out in iteration	California Current	C
		Sea lion	0.944076	0.788841	71.9099	Leave space out	Each Longhurst Province / Large Marine Ecosystem left out in iteration	Gulf of California	C
		Elephant seal	0.714893	0.305392	37.3963	Leave space out	Each Longhurst Province / Large Marine Ecosystem left out in iteration	Gulf of Alaska	C
		Elephant seal	0.735905	0.367729	34.9459	Leave space out	Each Longhurst Province / Large Marine Ecosystem left out in iteration	California Current	C
		Elephant seal	0.776015	0.501473	33.9725	Leave space out	Each Longhurst Province / Large Marine Ecosystem left out in iteration	Aleutian Islands	C
		Elephant seal	0.71497	0.353276	33.8332	Leave space out	Each Longhurst Province / Large Marine Ecosystem left out in iteration	East Bering Sea	C
		Elephant seal	0.798685	0.449249	34.5976	Leave space out	Each Longhurst Province / Large Marine Ecosystem left out in iteration	PSAE	C
		Elephant seal	0.781142	0.441439	36.8815	Leave space out	Each Longhurst Province / Large Marine Ecosystem left out in iteration	NPPF	C
		Elephant seal	0.927678	0.814548	31.0077	Leave space out	Each Longhurst Province / Large Marine Ecosystem left out in iteration	NPTG	C
		Laysan albatross	0.761358	0.416104	38.4014	Leave space out	Each Longhurst Province / Large Marine Ecosystem left out in iteration	Gulf of Alaska	C
		Laysan albatross	0.672115	0.466026	36.8424	Leave space out	Each Longhurst Province / Large Marine Ecosystem left out in iteration	Insular Pacific-Hawaiian	C
		Laysan albatross	0.633809	0.271023	38.2912	Leave space out	Each Longhurst Province / Large Marine Ecosystem left out in iteration	Aleutian Islands	C
		Laysan albatross	0.673057	0.257597	39.9981	Leave space out	Each Longhurst Province / Large Marine Ecosystem left out in iteration	East Bering Sea	C
		Laysan albatross	0.774139	0.409342	42.8922	Leave space out	Each Longhurst Province / Large Marine Ecosystem left out in iteration	PSAE	C
		Laysan albatross	0.786702	0.468105	42.2356	Leave space out	Each Longhurst Province / Large Marine Ecosystem left out in iteration	NPPF	C
		Laysan albatross	0.814148	0.503382	32.2833	Leave space out	Each Longhurst Province / Large Marine Ecosystem left out in iteration	NPTG	C
		Leatherback	0.95	0.9	34.7894	Leave space out	Each Longhurst Province / Large Marine Ecosystem left out in iteration	Gulf of Alaska	C
		Leatherback	0.714279	0.351679	36.6419	Leave space out	Each Longhurst Province / Large Marine Ecosystem left out in iteration	California Current	C
		Leatherback	0.795567	0.46883	34.9998	Leave space out	Each Longhurst Province / Large Marine Ecosystem left out in iteration	Insular Pacific-Hawaiian	C
		Leatherback	0.729634	0.364502	34.3681	Leave space out	Each Longhurst Province / Large Marine Ecosystem left out in iteration	NPPF	C
		Leatherback	0.63121	0.187635	63.7639	Leave space out	Each Longhurst Province / Large Marine Ecosystem left out in iteration	NPTG	C
		Mako shark	0.923946	0.717514	56.6829	Leave space out	Each Longhurst Province / Large Marine Ecosystem left out in iteration	Gulf of Alaska	C
		Mako shark	0.784234	0.419693	44.8901	Leave space out	Each Longhurst Province / Large Marine Ecosystem left out in iteration	California Current	C
		Mako shark	0.591514	0.211111	57.6699	Leave space out	Each Longhurst Province / Large Marine Ecosystem left out in iteration	Gulf of California	C
		Mako shark	0.737328	0.37573	57.3059	Leave space out	Each Longhurst Province / Large Marine Ecosystem left out in iteration	NPPF	C
		Mako shark	0.840017	0.541101	51.8784	Leave space out	Each Longhurst Province / Large Marine Ecosystem left out in iteration	NPTG	C
		Bluefin tuna	0.761512	0.591065	76.7881	Leave space out	Each Longhurst Province / Large Marine Ecosystem left out in iteration	Gulf of Alaska	C
		Bluefin tuna	0.622114	0.191555	38.1265	Leave space out	Each Longhurst Province / Large Marine Ecosystem left out in iteration	California Current	C
		Bluefin tuna	0.851007	0.851007	76.8369	Leave space out	Each Longhurst Province / Large Marine Ecosystem left out in iteration	Gulf of California	C
		Bluefin tuna	0.795303	0.654427	76.4984	Leave space out	Each Longhurst Province / Large Marine Ecosystem left out in iteration	PSAE	C
		Bluefin tuna	0.76053	0.387119	75.0557	Leave space out	Each Longhurst Province / Large Marine Ecosystem left out in iteration	NPPF	C
		Bluefin tuna	0.857108	0.607759	75.3782	Leave space out	Each Longhurst Province / Large Marine Ecosystem left out in iteration	NPTG	C
		Salmon shark	0.681791	0.289225	34.5276	Leave space out	Each Longhurst Province / Large Marine Ecosystem left out in iteration	Gulf of Alaska	C
		Salmon shark	0.639164	0.198716	35.7128	Leave space out	Each Longhurst Province / Large Marine Ecosystem left out in iteration	California Current	C
		Salmon shark	0.95388	0.862913	34.842	Leave space out	Each Longhurst Province / Large Marine Ecosystem left out in iteration	East Bering Sea	C
		Salmon shark	0.702793	0.300502	38.5544	Leave space out	Each Longhurst Province / Large Marine Ecosystem left out in iteration	PSAE	C
		Salmon shark	0.78682	0.455233	36.0603	Leave space out	Each Longhurst Province / Large Marine Ecosystem left out in iteration	NPPF	C
		Salmon shark	0.841441	0.541671	30.6292	Leave space out	Each Longhurst Province / Large Marine Ecosystem left out in iteration	NPTG	C
		Sooty shearwater	0.594774	0.191844	53.3351	Leave space out	Each Longhurst Province / Large Marine Ecosystem left out in iteration	Gulf of Alaska	C
		Sooty shearwater	0.826365	0.546494	41.8696	Leave space out	Each Longhurst Province / Large Marine Ecosystem left out in iteration	California Current	C
		Sooty shearwater	1	1	49.8603	Leave space out	Each Longhurst Province / Large Marine Ecosystem left out in iteration	Gulf of California	C
		Sooty shearwater	0.860902	0.648496	49.5169	Leave space out	Each Longhurst Province / Large Marine Ecosystem left out in iteration	Insular Pacific-Hawaiian	C
		Sooty shearwater	0.46135	0.0222802	55.4869	Leave space out	Each Longhurst Province / Large Marine Ecosystem left out in iteration	PSAE	C
		Sooty shearwater	0.662755	0.228781	54.4606	Leave space out	Each Longhurst Province / Large Marine Ecosystem left out in iteration	NPPF	C
		Sooty shearwater	0.604688	0.207419	50.0122	Leave space out	Each Longhurst Province / Large Marine Ecosystem left out in iteration	NPTG	C
		White shark	0.950959	0.895522	43.4925	Leave space out	Each Longhurst Province / Large Marine Ecosystem left out in iteration	Gulf of Alaska	C
		White shark	0.741237	0.421326	43.0013	Leave space out	Each Longhurst Province / Large Marine Ecosystem left out in iteration	California Current	C
		White shark	0.572398	0.141919	45.2941	Leave space out	Each Longhurst Province / Large Marine Ecosystem left out in iteration	Insular Pacific-Hawaiian	C
		White shark	0.8	0.8	43.5611	Leave space out	Each Longhurst Province / Large Marine Ecosystem left out in iteration	PSAE	C
		White shark	0.670348	0.325803	39.8293	Leave space out	Each Longhurst Province / Large Marine Ecosystem left out in iteration	NPPF	C
		White shark	0.324365	0.00651258	73.7367	Leave space out	Each Longhurst Province / Large Marine Ecosystem left out in iteration	NPTG	C
		Yellowfin tuna	0.869073	0.599575	52.5446	Leave space out	Each Longhurst Province / Large Marine Ecosystem left out in iteration	California Current	C
		Yellowfin tuna	0.65758	0.239953	66.7918	Leave space out	Each Longhurst Province / Large Marine Ecosystem left out in iteration	Gulf of California	C
		Yellowfin tuna	0.75	0.75	65.5307	Leave space out	Each Longhurst Province / Large Marine Ecosystem left out in iteration	NPPF	C
		Yellowfin tuna	0.635998	0.271968	63.1602	Leave space out	Each Longhurst Province / Large Marine Ecosystem left out in iteration	NPTG	C
		Albacore tuna	0.960322	0.790546	61.1111	75/25	50 iteration of 25% holdout cross validation	1	B
		Albacore tuna	0.96088	0.797313	60.9384	75/25	50 iteration of 25% holdout cross validation	2	B
		Albacore tuna	0.948995	0.768391	60.8923	75/25	50 iteration of 25% holdout cross validation	3	B
		Albacore tuna	0.956308	0.776047	61.0701	75/25	50 iteration of 25% holdout cross validation	4	B
		Albacore tuna	0.954154	0.757488	60.9089	75/25	50 iteration of 25% holdout cross validation	5	B
		Albacore tuna	0.955743	0.773665	61.3691	75/25	50 iteration of 25% holdout cross validation	6	B
		Albacore tuna	0.957226	0.778732	61.3639	75/25	50 iteration of 25% holdout cross validation	7	B
		Albacore tuna	0.9589	0.783126	61.4095	75/25	50 iteration of 25% holdout cross validation	8	B
		Albacore tuna	0.960249	0.792885	61.2584	75/25	50 iteration of 25% holdout cross validation	9	B
		Albacore tuna	0.955255	0.757662	61.2332	75/25	50 iteration of 25% holdout cross validation	10	B
		Albacore tuna	0.961924	0.792608	61.1857	75/25	50 iteration of 25% holdout cross validation	11	B
		Albacore tuna	0.958244	0.777885	61.2329	75/25	50 iteration of 25% holdout cross validation	12	B
		Albacore tuna	0.952474	0.776226	61.8231	75/25	50 iteration of 25% holdout cross validation	13	B
		Albacore tuna	0.953548	0.772024	61.1364	75/25	50 iteration of 25% holdout cross validation	14	B
		Albacore tuna	0.955656	0.76428	61.4111	75/25	50 iteration of 25% holdout cross validation	15	B
		Albacore tuna	0.954666	0.764141	60.7927	75/25	50 iteration of 25% holdout cross validation	16	B
		Albacore tuna	0.962322	0.778253	61.3044	75/25	50 iteration of 25% holdout cross validation	17	B
		Albacore tuna	0.953932	0.754842	61.6798	75/25	50 iteration of 25% holdout cross validation	18	B
		Albacore tuna	0.953044	0.762928	61.2361	75/25	50 iteration of 25% holdout cross validation	19	B
		Albacore tuna	0.95549	0.770973	62.4086	75/25	50 iteration of 25% holdout cross validation	20	B
		Albacore tuna	0.959684	0.772559	60.1	75/25	50 iteration of 25% holdout cross validation	21	B
		Albacore tuna	0.957923	0.772608	61.3486	75/25	50 iteration of 25% holdout cross validation	22	B
		Albacore tuna	0.95252	0.766307	61.0347	75/25	50 iteration of 25% holdout cross validation	23	B
		Albacore tuna	0.955147	0.761454	61.7336	75/25	50 iteration of 25% holdout cross validation	24	B
		Albacore tuna	0.946751	0.73573	61.1808	75/25	50 iteration of 25% holdout cross validation	25	B
		Albacore tuna	0.958073	0.780813	60.9264	75/25	50 iteration of 25% holdout cross validation	26	B
		Albacore tuna	0.954541	0.767099	61.0974	75/25	50 iteration of 25% holdout cross validation	27	B
		Albacore tuna	0.957078	0.777978	60.9932	75/25	50 iteration of 25% holdout cross validation	28	B
		Albacore tuna	0.960742	0.778842	61.4254	75/25	50 iteration of 25% holdout cross validation	29	B
		Albacore tuna	0.956697	0.781788	60.9379	75/25	50 iteration of 25% holdout cross validation	30	B
		Albacore tuna	0.954364	0.763923	61.1899	75/25	50 iteration of 25% holdout cross validation	31	B
		Albacore tuna	0.951794	0.761278	60.7987	75/25	50 iteration of 25% holdout cross validation	32	B
		Albacore tuna	0.956138	0.788151	61.2971	75/25	50 iteration of 25% holdout cross validation	33	B
		Albacore tuna	0.958915	0.784751	61.3384	75/25	50 iteration of 25% holdout cross validation	34	B
		Albacore tuna	0.962563	0.786014	60.9472	75/25	50 iteration of 25% holdout cross validation	35	B
		Albacore tuna	0.957804	0.792851	61.85	75/25	50 iteration of 25% holdout cross validation	36	B
		Albacore tuna	0.952943	0.764737	61.5248	75/25	50 iteration of 25% holdout cross validation	37	B
		Albacore tuna	0.955598	0.765762	61.3342	75/25	50 iteration of 25% holdout cross validation	38	B
		Albacore tuna	0.961311	0.790447	60.6331	75/25	50 iteration of 25% holdout cross validation	39	B
		Albacore tuna	0.95845	0.783118	61.6733	75/25	50 iteration of 25% holdout cross validation	40	B
		Albacore tuna	0.951738	0.773878	61.833	75/25	50 iteration of 25% holdout cross validation	41	B
		Albacore tuna	0.952531	0.765572	61.5303	75/25	50 iteration of 25% holdout cross validation	42	B
		Albacore tuna	0.960658	0.784236	61.1478	75/25	50 iteration of 25% holdout cross validation	43	B
		Albacore tuna	0.953805	0.758849	60.9124	75/25	50 iteration of 25% holdout cross validation	44	B
		Albacore tuna	0.957111	0.773816	61.3244	75/25	50 iteration of 25% holdout cross validation	45	B
		Albacore tuna	0.950564	0.749968	60.4025	75/25	50 iteration of 25% holdout cross validation	46	B
		Albacore tuna	0.953499	0.759662	60.6233	75/25	50 iteration of 25% holdout cross validation	47	B
		Albacore tuna	0.958165	0.779875	61.7446	75/25	50 iteration of 25% holdout cross validation	48	B
		Albacore tuna	0.960021	0.784744	61.178	75/25	50 iteration of 25% holdout cross validation	49	B
		Albacore tuna	0.956301	0.777125	60.7636	75/25	50 iteration of 25% holdout cross validation	50	B
		Black-footed albatross	0.838027	0.503831	28.3669	75/25	50 iteration of 25% holdout cross validation	1	B
		Black-footed albatross	0.836289	0.512499	28.2135	75/25	50 iteration of 25% holdout cross validation	2	B
		Black-footed albatross	0.830998	0.497763	28.9717	75/25	50 iteration of 25% holdout cross validation	3	B
		Black-footed albatross	0.832311	0.493999	28.8232	75/25	50 iteration of 25% holdout cross validation	4	B
		Black-footed albatross	0.830341	0.49647	28.8023	75/25	50 iteration of 25% holdout cross validation	5	B
		Black-footed albatross	0.831439	0.496707	28.4007	75/25	50 iteration of 25% holdout cross validation	6	B
		Black-footed albatross	0.835381	0.498399	28.7406	75/25	50 iteration of 25% holdout cross validation	7	B
		Black-footed albatross	0.827692	0.483009	28.219	75/25	50 iteration of 25% holdout cross validation	8	B
		Black-footed albatross	0.827995	0.488472	28.5446	75/25	50 iteration of 25% holdout cross validation	9	B
		Black-footed albatross	0.833294	0.506176	28.6516	75/25	50 iteration of 25% holdout cross validation	10	B
		Black-footed albatross	0.834136	0.500388	28.0806	75/25	50 iteration of 25% holdout cross validation	11	B
		Black-footed albatross	0.830375	0.493025	28.5228	75/25	50 iteration of 25% holdout cross validation	12	B
		Black-footed albatross	0.829726	0.48657	28.8591	75/25	50 iteration of 25% holdout cross validation	13	B
		Black-footed albatross	0.828075	0.492307	28.6006	75/25	50 iteration of 25% holdout cross validation	14	B
		Black-footed albatross	0.835965	0.505092	28.5742	75/25	50 iteration of 25% holdout cross validation	15	B
		Black-footed albatross	0.830393	0.488416	28.6878	75/25	50 iteration of 25% holdout cross validation	16	B
		Black-footed albatross	0.829488	0.493246	28.288	75/25	50 iteration of 25% holdout cross validation	17	B
		Black-footed albatross	0.833205	0.501778	28.8682	75/25	50 iteration of 25% holdout cross validation	18	B
		Black-footed albatross	0.838743	0.513641	28.7723	75/25	50 iteration of 25% holdout cross validation	19	B
		Black-footed albatross	0.831486	0.499742	28.1039	75/25	50 iteration of 25% holdout cross validation	20	B
		Black-footed albatross	0.832137	0.495123	28.2487	75/25	50 iteration of 25% holdout cross validation	21	B
		Black-footed albatross	0.834005	0.494725	28.2714	75/25	50 iteration of 25% holdout cross validation	22	B
		Black-footed albatross	0.83092	0.492288	28.4098	75/25	50 iteration of 25% holdout cross validation	23	B
		Black-footed albatross	0.829076	0.485887	28.2205	75/25	50 iteration of 25% holdout cross validation	24	B
		Black-footed albatross	0.82631	0.482827	28.6963	75/25	50 iteration of 25% holdout cross validation	25	B
		Black-footed albatross	0.834904	0.506343	28.3857	75/25	50 iteration of 25% holdout cross validation	26	B
		Black-footed albatross	0.833504	0.498123	28.5972	75/25	50 iteration of 25% holdout cross validation	27	B
		Black-footed albatross	0.835421	0.500015	28.3849	75/25	50 iteration of 25% holdout cross validation	28	B
		Black-footed albatross	0.833508	0.504692	28.6459	75/25	50 iteration of 25% holdout cross validation	29	B
		Black-footed albatross	0.836777	0.508308	28.4755	75/25	50 iteration of 25% holdout cross validation	30	B
		Black-footed albatross	0.835715	0.508338	28.2431	75/25	50 iteration of 25% holdout cross validation	31	B
		Black-footed albatross	0.832669	0.493261	28.1743	75/25	50 iteration of 25% holdout cross validation	32	B
		Black-footed albatross	0.831734	0.499938	28.6755	75/25	50 iteration of 25% holdout cross validation	33	B
		Black-footed albatross	0.827767	0.481091	28.9105	75/25	50 iteration of 25% holdout cross validation	34	B
		Black-footed albatross	0.832016	0.501287	28.3456	75/25	50 iteration of 25% holdout cross validation	35	B
		Black-footed albatross	0.831477	0.492645	28.4968	75/25	50 iteration of 25% holdout cross validation	36	B
		Black-footed albatross	0.832912	0.505337	28.4317	75/25	50 iteration of 25% holdout cross validation	37	B
		Black-footed albatross	0.822574	0.471971	28.3904	75/25	50 iteration of 25% holdout cross validation	38	B
		Black-footed albatross	0.832566	0.49637	28.352	75/25	50 iteration of 25% holdout cross validation	39	B
		Black-footed albatross	0.833007	0.500024	28.33	75/25	50 iteration of 25% holdout cross validation	40	B
		Black-footed albatross	0.832497	0.493532	28.5424	75/25	50 iteration of 25% holdout cross validation	41	B
		Black-footed albatross	0.834969	0.493278	28.3425	75/25	50 iteration of 25% holdout cross validation	42	B
		Black-footed albatross	0.836617	0.505522	28.7115	75/25	50 iteration of 25% holdout cross validation	43	B
		Black-footed albatross	0.828681	0.493354	28.5337	75/25	50 iteration of 25% holdout cross validation	44	B
		Black-footed albatross	0.831943	0.503989	28.5065	75/25	50 iteration of 25% holdout cross validation	45	B
		Black-footed albatross	0.837517	0.50426	28.5707	75/25	50 iteration of 25% holdout cross validation	46	B
		Black-footed albatross	0.828712	0.487204	28.4902	75/25	50 iteration of 25% holdout cross validation	47	B
		Black-footed albatross	0.825763	0.480722	28.5656	75/25	50 iteration of 25% holdout cross validation	48	B
		Black-footed albatross	0.8352	0.499409	28.2012	75/25	50 iteration of 25% holdout cross validation	49	B
		Black-footed albatross	0.83647	0.512273	28.408	75/25	50 iteration of 25% holdout cross validation	50	B
		Blue shark	0.919094	0.668805	49.4446	75/25	50 iteration of 25% holdout cross validation	1	B
		Blue shark	0.930239	0.70992	48.812	75/25	50 iteration of 25% holdout cross validation	2	B
		Blue shark	0.929666	0.70925	49.2572	75/25	50 iteration of 25% holdout cross validation	3	B
		Blue shark	0.924206	0.687874	48.8839	75/25	50 iteration of 25% holdout cross validation	4	B
		Blue shark	0.922457	0.693785	49.4729	75/25	50 iteration of 25% holdout cross validation	5	B
		Blue shark	0.926032	0.697119	48.2979	75/25	50 iteration of 25% holdout cross validation	6	B
		Blue shark	0.928652	0.698979	48.5175	75/25	50 iteration of 25% holdout cross validation	7	B
		Blue shark	0.9195	0.684467	49.9274	75/25	50 iteration of 25% holdout cross validation	8	B
		Blue shark	0.921239	0.683873	49.2946	75/25	50 iteration of 25% holdout cross validation	9	B
		Blue shark	0.914134	0.659844	49.122	75/25	50 iteration of 25% holdout cross validation	10	B
		Blue shark	0.920558	0.679031	48.8934	75/25	50 iteration of 25% holdout cross validation	11	B
		Blue shark	0.918704	0.667207	48.8866	75/25	50 iteration of 25% holdout cross validation	12	B
		Blue shark	0.928216	0.692826	48.7454	75/25	50 iteration of 25% holdout cross validation	13	B
		Blue shark	0.930232	0.705634	48.7373	75/25	50 iteration of 25% holdout cross validation	14	B
		Blue shark	0.920433	0.688058	49.1419	75/25	50 iteration of 25% holdout cross validation	15	B
		Blue shark	0.924807	0.690073	48.9129	75/25	50 iteration of 25% holdout cross validation	16	B
		Blue shark	0.930657	0.710236	48.821	75/25	50 iteration of 25% holdout cross validation	17	B
		Blue shark	0.918915	0.670787	48.8174	75/25	50 iteration of 25% holdout cross validation	18	B
		Blue shark	0.916445	0.6705	49.5037	75/25	50 iteration of 25% holdout cross validation	19	B
		Blue shark	0.922746	0.686499	49.1387	75/25	50 iteration of 25% holdout cross validation	20	B
		Blue shark	0.925284	0.689057	48.6984	75/25	50 iteration of 25% holdout cross validation	21	B
		Blue shark	0.928079	0.704326	48.6717	75/25	50 iteration of 25% holdout cross validation	22	B
		Blue shark	0.925147	0.700183	49.3218	75/25	50 iteration of 25% holdout cross validation	23	B
		Blue shark	0.921913	0.686834	49.255	75/25	50 iteration of 25% holdout cross validation	24	B
		Blue shark	0.918898	0.664121	49.4416	75/25	50 iteration of 25% holdout cross validation	25	B
		Blue shark	0.925434	0.688085	49.1238	75/25	50 iteration of 25% holdout cross validation	26	B
		Blue shark	0.91736	0.664809	49.003	75/25	50 iteration of 25% holdout cross validation	27	B
		Blue shark	0.924215	0.693396	49.6925	75/25	50 iteration of 25% holdout cross validation	28	B
		Blue shark	0.923027	0.697423	49.5566	75/25	50 iteration of 25% holdout cross validation	29	B
		Blue shark	0.922707	0.673043	48.774	75/25	50 iteration of 25% holdout cross validation	30	B
		Blue shark	0.92009	0.680475	48.9677	75/25	50 iteration of 25% holdout cross validation	31	B
		Blue shark	0.919973	0.686254	48.9079	75/25	50 iteration of 25% holdout cross validation	32	B
		Blue shark	0.924353	0.692788	49.1091	75/25	50 iteration of 25% holdout cross validation	33	B
		Blue shark	0.925073	0.696154	48.8755	75/25	50 iteration of 25% holdout cross validation	34	B
		Blue shark	0.923487	0.699359	49.3172	75/25	50 iteration of 25% holdout cross validation	35	B
		Blue shark	0.919739	0.68659	49.7041	75/25	50 iteration of 25% holdout cross validation	36	B
		Blue shark	0.916782	0.672269	49.5809	75/25	50 iteration of 25% holdout cross validation	37	B
		Blue shark	0.919734	0.667975	49.3217	75/25	50 iteration of 25% holdout cross validation	38	B
		Blue shark	0.922297	0.687369	48.5827	75/25	50 iteration of 25% holdout cross validation	39	B
		Blue shark	0.927379	0.703466	49.537	75/25	50 iteration of 25% holdout cross validation	40	B
		Blue shark	0.935183	0.723761	48.8848	75/25	50 iteration of 25% holdout cross validation	41	B
		Blue shark	0.91746	0.679364	49.6	75/25	50 iteration of 25% holdout cross validation	42	B
		Blue shark	0.928511	0.691388	49.5974	75/25	50 iteration of 25% holdout cross validation	43	B
		Blue shark	0.918578	0.673453	49.498	75/25	50 iteration of 25% holdout cross validation	44	B
		Blue shark	0.925535	0.703081	49.5504	75/25	50 iteration of 25% holdout cross validation	45	B
		Blue shark	0.923182	0.68861	48.8361	75/25	50 iteration of 25% holdout cross validation	46	B
		Blue shark	0.923066	0.677904	48.5403	75/25	50 iteration of 25% holdout cross validation	47	B
		Blue shark	0.923109	0.691594	49.0791	75/25	50 iteration of 25% holdout cross validation	48	B
		Blue shark	0.923628	0.685249	49.0232	75/25	50 iteration of 25% holdout cross validation	49	B
		Blue shark	0.92532	0.693241	48.7111	75/25	50 iteration of 25% holdout cross validation	50	B
		Blue whale	0.967406	0.818683	67.2259	75/25	50 iteration of 25% holdout cross validation	1	B
		Blue whale	0.964519	0.791733	67.02	75/25	50 iteration of 25% holdout cross validation	2	B
		Blue whale	0.961812	0.804326	66.7858	75/25	50 iteration of 25% holdout cross validation	3	B
		Blue whale	0.969206	0.829703	66.6	75/25	50 iteration of 25% holdout cross validation	4	B
		Blue whale	0.963657	0.798898	66.6683	75/25	50 iteration of 25% holdout cross validation	5	B
		Blue whale	0.966121	0.816344	66.1612	75/25	50 iteration of 25% holdout cross validation	6	B
		Blue whale	0.9632	0.813417	66.9001	75/25	50 iteration of 25% holdout cross validation	7	B
		Blue whale	0.965607	0.812762	65.8907	75/25	50 iteration of 25% holdout cross validation	8	B
		Blue whale	0.963936	0.801633	66.1923	75/25	50 iteration of 25% holdout cross validation	9	B
		Blue whale	0.965654	0.807934	66.3782	75/25	50 iteration of 25% holdout cross validation	10	B
		Blue whale	0.969126	0.82691	66.5983	75/25	50 iteration of 25% holdout cross validation	11	B
		Blue whale	0.96449	0.818888	66.3172	75/25	50 iteration of 25% holdout cross validation	12	B
		Blue whale	0.971335	0.830869	66.3745	75/25	50 iteration of 25% holdout cross validation	13	B
		Blue whale	0.960311	0.79968	66.6328	75/25	50 iteration of 25% holdout cross validation	14	B
		Blue whale	0.965081	0.814669	66.6811	75/25	50 iteration of 25% holdout cross validation	15	B
		Blue whale	0.961674	0.809375	66.5132	75/25	50 iteration of 25% holdout cross validation	16	B
		Blue whale	0.967235	0.818998	66.2817	75/25	50 iteration of 25% holdout cross validation	17	B
		Blue whale	0.962254	0.797846	66.2782	75/25	50 iteration of 25% holdout cross validation	18	B
		Blue whale	0.966915	0.832913	66.0517	75/25	50 iteration of 25% holdout cross validation	19	B
		Blue whale	0.968758	0.820615	66.6515	75/25	50 iteration of 25% holdout cross validation	20	B
		Blue whale	0.964986	0.813613	66.3434	75/25	50 iteration of 25% holdout cross validation	21	B
		Blue whale	0.967908	0.811752	66.0872	75/25	50 iteration of 25% holdout cross validation	22	B
		Blue whale	0.964167	0.806618	65.6598	75/25	50 iteration of 25% holdout cross validation	23	B
		Blue whale	0.960882	0.792635	66.9722	75/25	50 iteration of 25% holdout cross validation	24	B
		Blue whale	0.956965	0.78698	66.2068	75/25	50 iteration of 25% holdout cross validation	25	B
		Blue whale	0.968442	0.805585	66.8838	75/25	50 iteration of 25% holdout cross validation	26	B
		Blue whale	0.965827	0.822439	66.5084	75/25	50 iteration of 25% holdout cross validation	27	B
		Blue whale	0.965284	0.805358	67.0771	75/25	50 iteration of 25% holdout cross validation	28	B
		Blue whale	0.965929	0.817284	66.3738	75/25	50 iteration of 25% holdout cross validation	29	B
		Blue whale	0.959593	0.799081	66.8106	75/25	50 iteration of 25% holdout cross validation	30	B
		Blue whale	0.967531	0.814926	66.9431	75/25	50 iteration of 25% holdout cross validation	31	B
		Blue whale	0.96271	0.801813	66.4969	75/25	50 iteration of 25% holdout cross validation	32	B
		Blue whale	0.965374	0.798334	66.6681	75/25	50 iteration of 25% holdout cross validation	33	B
		Blue whale	0.970567	0.832194	66.2348	75/25	50 iteration of 25% holdout cross validation	34	B
		Blue whale	0.967442	0.815525	66.261	75/25	50 iteration of 25% holdout cross validation	35	B
		Blue whale	0.965994	0.807418	66.4919	75/25	50 iteration of 25% holdout cross validation	36	B
		Blue whale	0.968352	0.82461	66.5663	75/25	50 iteration of 25% holdout cross validation	37	B
		Blue whale	0.96247	0.801876	66.4597	75/25	50 iteration of 25% holdout cross validation	38	B
		Blue whale	0.963971	0.801937	66.8331	75/25	50 iteration of 25% holdout cross validation	39	B
		Blue whale	0.965379	0.824983	67.0867	75/25	50 iteration of 25% holdout cross validation	40	B
		Blue whale	0.96372	0.810836	65.3974	75/25	50 iteration of 25% holdout cross validation	41	B
		Blue whale	0.970822	0.816913	65.9249	75/25	50 iteration of 25% holdout cross validation	42	B
		Blue whale	0.969821	0.806146	66.3759	75/25	50 iteration of 25% holdout cross validation	43	B
		Blue whale	0.965569	0.818512	67.1585	75/25	50 iteration of 25% holdout cross validation	44	B
		Blue whale	0.962126	0.806133	66.5367	75/25	50 iteration of 25% holdout cross validation	45	B
		Blue whale	0.968724	0.822341	66.1484	75/25	50 iteration of 25% holdout cross validation	46	B
		Blue whale	0.970847	0.83622	66.1498	75/25	50 iteration of 25% holdout cross validation	47	B
		Blue whale	0.971401	0.817963	66.8115	75/25	50 iteration of 25% holdout cross validation	48	B
		Blue whale	0.964624	0.813738	65.6316	75/25	50 iteration of 25% holdout cross validation	49	B
		Blue whale	0.968261	0.822087	67.2538	75/25	50 iteration of 25% holdout cross validation	50	B
		Sea lion	0.973211	0.855659	72.9572	75/25	50 iteration of 25% holdout cross validation	1	B
		Sea lion	0.977081	0.856046	72.1341	75/25	50 iteration of 25% holdout cross validation	2	B
		Sea lion	0.976898	0.87123	72.303	75/25	50 iteration of 25% holdout cross validation	3	B
		Sea lion	0.97495	0.855283	72.1811	75/25	50 iteration of 25% holdout cross validation	4	B
		Sea lion	0.973972	0.863095	72.2563	75/25	50 iteration of 25% holdout cross validation	5	B
		Sea lion	0.973241	0.853025	72.2889	75/25	50 iteration of 25% holdout cross validation	6	B
		Sea lion	0.974178	0.847166	72.1338	75/25	50 iteration of 25% holdout cross validation	7	B
		Sea lion	0.97416	0.853263	71.9975	75/25	50 iteration of 25% holdout cross validation	8	B
		Sea lion	0.97685	0.862668	72.4223	75/25	50 iteration of 25% holdout cross validation	9	B
		Sea lion	0.980033	0.878954	72.3886	75/25	50 iteration of 25% holdout cross validation	10	B
		Sea lion	0.981167	0.877997	72.4027	75/25	50 iteration of 25% holdout cross validation	11	B
		Sea lion	0.974174	0.854549	72.6084	75/25	50 iteration of 25% holdout cross validation	12	B
		Sea lion	0.97471	0.864394	72.8467	75/25	50 iteration of 25% holdout cross validation	13	B
		Sea lion	0.978431	0.872526	72.7295	75/25	50 iteration of 25% holdout cross validation	14	B
		Sea lion	0.976166	0.862176	71.9609	75/25	50 iteration of 25% holdout cross validation	15	B
		Sea lion	0.976444	0.854678	72.609	75/25	50 iteration of 25% holdout cross validation	16	B
		Sea lion	0.980001	0.862378	72.4768	75/25	50 iteration of 25% holdout cross validation	17	B
		Sea lion	0.979548	0.87572	72.2203	75/25	50 iteration of 25% holdout cross validation	18	B
		Sea lion	0.976144	0.861846	72.6448	75/25	50 iteration of 25% holdout cross validation	19	B
		Sea lion	0.975843	0.864051	72.5437	75/25	50 iteration of 25% holdout cross validation	20	B
		Sea lion	0.9741	0.859587	72.7028	75/25	50 iteration of 25% holdout cross validation	21	B
		Sea lion	0.973908	0.865089	72.4319	75/25	50 iteration of 25% holdout cross validation	22	B
		Sea lion	0.976348	0.869947	72.5404	75/25	50 iteration of 25% holdout cross validation	23	B
		Sea lion	0.974726	0.860636	72.6778	75/25	50 iteration of 25% holdout cross validation	24	B
		Sea lion	0.97743	0.855418	72.6278	75/25	50 iteration of 25% holdout cross validation	25	B
		Sea lion	0.972981	0.861443	72.4819	75/25	50 iteration of 25% holdout cross validation	26	B
		Sea lion	0.974834	0.859311	72.2983	75/25	50 iteration of 25% holdout cross validation	27	B
		Sea lion	0.975489	0.86562	72.822	75/25	50 iteration of 25% holdout cross validation	28	B
		Sea lion	0.975026	0.858704	72.121	75/25	50 iteration of 25% holdout cross validation	29	B
		Sea lion	0.976789	0.863411	72.8349	75/25	50 iteration of 25% holdout cross validation	30	B
		Sea lion	0.973979	0.863086	72.5466	75/25	50 iteration of 25% holdout cross validation	31	B
		Sea lion	0.977084	0.871732	72.9556	75/25	50 iteration of 25% holdout cross validation	32	B
		Sea lion	0.978764	0.85627	71.4417	75/25	50 iteration of 25% holdout cross validation	33	B
		Sea lion	0.976852	0.867789	72.6621	75/25	50 iteration of 25% holdout cross validation	34	B
		Sea lion	0.979379	0.873137	72.7227	75/25	50 iteration of 25% holdout cross validation	35	B
		Sea lion	0.973437	0.85901	72.2665	75/25	50 iteration of 25% holdout cross validation	36	B
		Sea lion	0.976826	0.874433	72.8475	75/25	50 iteration of 25% holdout cross validation	37	B
		Sea lion	0.975924	0.869636	72.9268	75/25	50 iteration of 25% holdout cross validation	38	B
		Sea lion	0.976412	0.867016	71.9752	75/25	50 iteration of 25% holdout cross validation	39	B
		Sea lion	0.977432	0.863414	72.5464	75/25	50 iteration of 25% holdout cross validation	40	B
		Sea lion	0.977478	0.866246	72.9254	75/25	50 iteration of 25% holdout cross validation	41	B
		Sea lion	0.97579	0.862634	72.0155	75/25	50 iteration of 25% holdout cross validation	42	B
		Sea lion	0.979819	0.874309	72.5949	75/25	50 iteration of 25% holdout cross validation	43	B
		Sea lion	0.975709	0.862027	72.1495	75/25	50 iteration of 25% holdout cross validation	44	B
		Sea lion	0.973265	0.862813	72.4083	75/25	50 iteration of 25% holdout cross validation	45	B
		Sea lion	0.976735	0.863264	72.52	75/25	50 iteration of 25% holdout cross validation	46	B
		Sea lion	0.977511	0.869316	73.3403	75/25	50 iteration of 25% holdout cross validation	47	B
		Sea lion	0.97848	0.869212	72.0846	75/25	50 iteration of 25% holdout cross validation	48	B
		Sea lion	0.97518	0.850301	72.389	75/25	50 iteration of 25% holdout cross validation	49	B
		Sea lion	0.977416	0.854657	72.3866	75/25	50 iteration of 25% holdout cross validation	50	B
		Elephant seal	0.861566	0.583203	34.0241	75/25	50 iteration of 25% holdout cross validation	1	B
		Elephant seal	0.864839	0.596418	34.1512	75/25	50 iteration of 25% holdout cross validation	2	B
		Elephant seal	0.855189	0.574936	33.8636	75/25	50 iteration of 25% holdout cross validation	3	B
		Elephant seal	0.859272	0.588618	34.1801	75/25	50 iteration of 25% holdout cross validation	4	B
		Elephant seal	0.865164	0.592677	33.9625	75/25	50 iteration of 25% holdout cross validation	5	B
		Elephant seal	0.859988	0.583824	33.7609	75/25	50 iteration of 25% holdout cross validation	6	B
		Elephant seal	0.860378	0.585289	33.8985	75/25	50 iteration of 25% holdout cross validation	7	B
		Elephant seal	0.860837	0.588993	34.227	75/25	50 iteration of 25% holdout cross validation	8	B
		Elephant seal	0.861325	0.582619	34.1095	75/25	50 iteration of 25% holdout cross validation	9	B
		Elephant seal	0.859555	0.581614	33.9188	75/25	50 iteration of 25% holdout cross validation	10	B
		Elephant seal	0.865064	0.59502	34.1849	75/25	50 iteration of 25% holdout cross validation	11	B
		Elephant seal	0.858565	0.581605	34.166	75/25	50 iteration of 25% holdout cross validation	12	B
		Elephant seal	0.86354	0.591636	34.1801	75/25	50 iteration of 25% holdout cross validation	13	B
		Elephant seal	0.862725	0.590688	34.0646	75/25	50 iteration of 25% holdout cross validation	14	B
		Elephant seal	0.858126	0.582296	33.9026	75/25	50 iteration of 25% holdout cross validation	15	B
		Elephant seal	0.857482	0.584113	34.1257	75/25	50 iteration of 25% holdout cross validation	16	B
		Elephant seal	0.858923	0.583187	33.6902	75/25	50 iteration of 25% holdout cross validation	17	B
		Elephant seal	0.859277	0.584041	34.0813	75/25	50 iteration of 25% holdout cross validation	18	B
		Elephant seal	0.856396	0.584768	34.2732	75/25	50 iteration of 25% holdout cross validation	19	B
		Elephant seal	0.86109	0.591669	33.8204	75/25	50 iteration of 25% holdout cross validation	20	B
		Elephant seal	0.864462	0.590301	33.7701	75/25	50 iteration of 25% holdout cross validation	21	B
		Elephant seal	0.85842	0.576899	33.7965	75/25	50 iteration of 25% holdout cross validation	22	B
		Elephant seal	0.860347	0.584422	33.8379	75/25	50 iteration of 25% holdout cross validation	23	B
		Elephant seal	0.858945	0.588352	34.3215	75/25	50 iteration of 25% holdout cross validation	24	B
		Elephant seal	0.861168	0.588674	34.161	75/25	50 iteration of 25% holdout cross validation	25	B
		Elephant seal	0.863053	0.586524	34.0239	75/25	50 iteration of 25% holdout cross validation	26	B
		Elephant seal	0.863984	0.588137	33.9235	75/25	50 iteration of 25% holdout cross validation	27	B
		Elephant seal	0.859528	0.590378	33.6432	75/25	50 iteration of 25% holdout cross validation	28	B
		Elephant seal	0.861855	0.588524	33.8348	75/25	50 iteration of 25% holdout cross validation	29	B
		Elephant seal	0.85511	0.580997	34.0124	75/25	50 iteration of 25% holdout cross validation	30	B
		Elephant seal	0.858848	0.579342	34.139	75/25	50 iteration of 25% holdout cross validation	31	B
		Elephant seal	0.861002	0.582276	33.9952	75/25	50 iteration of 25% holdout cross validation	32	B
		Elephant seal	0.858635	0.57955	33.6182	75/25	50 iteration of 25% holdout cross validation	33	B
		Elephant seal	0.866488	0.598076	33.8809	75/25	50 iteration of 25% holdout cross validation	34	B
		Elephant seal	0.8599	0.581227	33.8304	75/25	50 iteration of 25% holdout cross validation	35	B
		Elephant seal	0.864867	0.595693	33.4811	75/25	50 iteration of 25% holdout cross validation	36	B
		Elephant seal	0.859419	0.584193	33.9909	75/25	50 iteration of 25% holdout cross validation	37	B
		Elephant seal	0.863807	0.592334	33.9194	75/25	50 iteration of 25% holdout cross validation	38	B
		Elephant seal	0.86078	0.591447	34.0498	75/25	50 iteration of 25% holdout cross validation	39	B
		Elephant seal	0.857684	0.585477	34.1326	75/25	50 iteration of 25% holdout cross validation	40	B
		Elephant seal	0.865173	0.5939	34.32	75/25	50 iteration of 25% holdout cross validation	41	B
		Elephant seal	0.858409	0.583979	33.822	75/25	50 iteration of 25% holdout cross validation	42	B
		Elephant seal	0.860511	0.585462	33.8152	75/25	50 iteration of 25% holdout cross validation	43	B
		Elephant seal	0.86081	0.58514	33.9477	75/25	50 iteration of 25% holdout cross validation	44	B
		Elephant seal	0.857151	0.576911	33.8241	75/25	50 iteration of 25% holdout cross validation	45	B
		Elephant seal	0.863879	0.594556	33.7894	75/25	50 iteration of 25% holdout cross validation	46	B
		Elephant seal	0.862337	0.593133	34.0164	75/25	50 iteration of 25% holdout cross validation	47	B
		Elephant seal	0.863163	0.588957	34.0366	75/25	50 iteration of 25% holdout cross validation	48	B
		Elephant seal	0.86291	0.591469	33.9897	75/25	50 iteration of 25% holdout cross validation	49	B
		Elephant seal	0.8629	0.589222	34.195	75/25	50 iteration of 25% holdout cross validation	50	B
		Laysan albatross	0.882603	0.606118	38.9745	75/25	50 iteration of 25% holdout cross validation	1	B
		Laysan albatross	0.888535	0.619468	37.9662	75/25	50 iteration of 25% holdout cross validation	2	B
		Laysan albatross	0.874604	0.588444	38.2303	75/25	50 iteration of 25% holdout cross validation	3	B
		Laysan albatross	0.885076	0.608501	38.2836	75/25	50 iteration of 25% holdout cross validation	4	B
		Laysan albatross	0.889849	0.624308	38.3245	75/25	50 iteration of 25% holdout cross validation	5	B
		Laysan albatross	0.882682	0.597888	38.35	75/25	50 iteration of 25% holdout cross validation	6	B
		Laysan albatross	0.88239	0.609703	38.4477	75/25	50 iteration of 25% holdout cross validation	7	B
		Laysan albatross	0.883729	0.604118	38.1378	75/25	50 iteration of 25% holdout cross validation	8	B
		Laysan albatross	0.877179	0.602907	38.5166	75/25	50 iteration of 25% holdout cross validation	9	B
		Laysan albatross	0.880793	0.602045	37.9496	75/25	50 iteration of 25% holdout cross validation	10	B
		Laysan albatross	0.876603	0.592575	38.1684	75/25	50 iteration of 25% holdout cross validation	11	B
		Laysan albatross	0.87716	0.594817	37.9756	75/25	50 iteration of 25% holdout cross validation	12	B
		Laysan albatross	0.877065	0.596088	38.5865	75/25	50 iteration of 25% holdout cross validation	13	B
		Laysan albatross	0.881424	0.598145	38.0973	75/25	50 iteration of 25% holdout cross validation	14	B
		Laysan albatross	0.878146	0.593723	38.1482	75/25	50 iteration of 25% holdout cross validation	15	B
		Laysan albatross	0.883287	0.603081	38.3624	75/25	50 iteration of 25% holdout cross validation	16	B
		Laysan albatross	0.873009	0.589934	38.0997	75/25	50 iteration of 25% holdout cross validation	17	B
		Laysan albatross	0.882003	0.61213	38.2894	75/25	50 iteration of 25% holdout cross validation	18	B
		Laysan albatross	0.879178	0.594793	38.1341	75/25	50 iteration of 25% holdout cross validation	19	B
		Laysan albatross	0.884364	0.611792	38.1348	75/25	50 iteration of 25% holdout cross validation	20	B
		Laysan albatross	0.884533	0.607943	38.5504	75/25	50 iteration of 25% holdout cross validation	21	B
		Laysan albatross	0.880075	0.595006	37.7066	75/25	50 iteration of 25% holdout cross validation	22	B
		Laysan albatross	0.879938	0.592329	38.2093	75/25	50 iteration of 25% holdout cross validation	23	B
		Laysan albatross	0.882627	0.602412	38.4036	75/25	50 iteration of 25% holdout cross validation	24	B
		Laysan albatross	0.879565	0.600188	38.266	75/25	50 iteration of 25% holdout cross validation	25	B
		Laysan albatross	0.87724	0.592767	38.0641	75/25	50 iteration of 25% holdout cross validation	26	B
		Laysan albatross	0.882293	0.599741	38.5121	75/25	50 iteration of 25% holdout cross validation	27	B
		Laysan albatross	0.881353	0.609452	38.3542	75/25	50 iteration of 25% holdout cross validation	28	B
		Laysan albatross	0.875639	0.588664	38.2105	75/25	50 iteration of 25% holdout cross validation	29	B
		Laysan albatross	0.875975	0.594257	38.266	75/25	50 iteration of 25% holdout cross validation	30	B
		Laysan albatross	0.878739	0.603095	38.2003	75/25	50 iteration of 25% holdout cross validation	31	B
		Laysan albatross	0.880655	0.602627	38.1898	75/25	50 iteration of 25% holdout cross validation	32	B
		Laysan albatross	0.88555	0.609408	38.3989	75/25	50 iteration of 25% holdout cross validation	33	B
		Laysan albatross	0.890169	0.628599	37.9868	75/25	50 iteration of 25% holdout cross validation	34	B
		Laysan albatross	0.881092	0.596764	37.9485	75/25	50 iteration of 25% holdout cross validation	35	B
		Laysan albatross	0.880604	0.593881	38.289	75/25	50 iteration of 25% holdout cross validation	36	B
		Laysan albatross	0.878965	0.604537	38.5057	75/25	50 iteration of 25% holdout cross validation	37	B
		Laysan albatross	0.876354	0.59333	38.4298	75/25	50 iteration of 25% holdout cross validation	38	B
		Laysan albatross	0.879626	0.59172	38.4259	75/25	50 iteration of 25% holdout cross validation	39	B
		Laysan albatross	0.88639	0.611217	38.1821	75/25	50 iteration of 25% holdout cross validation	40	B
		Laysan albatross	0.882306	0.600554	38.3776	75/25	50 iteration of 25% holdout cross validation	41	B
		Laysan albatross	0.88497	0.612445	38.2379	75/25	50 iteration of 25% holdout cross validation	42	B
		Laysan albatross	0.887907	0.613173	38.2104	75/25	50 iteration of 25% holdout cross validation	43	B
		Laysan albatross	0.876188	0.595781	38.0901	75/25	50 iteration of 25% holdout cross validation	44	B
		Laysan albatross	0.879306	0.596489	38.5741	75/25	50 iteration of 25% holdout cross validation	45	B
		Laysan albatross	0.887346	0.611942	38.3139	75/25	50 iteration of 25% holdout cross validation	46	B
		Laysan albatross	0.875715	0.590331	38.7112	75/25	50 iteration of 25% holdout cross validation	47	B
		Laysan albatross	0.877804	0.594979	38.1413	75/25	50 iteration of 25% holdout cross validation	48	B
		Laysan albatross	0.881888	0.60364	37.7559	75/25	50 iteration of 25% holdout cross validation	49	B
		Laysan albatross	0.882898	0.602557	38.4677	75/25	50 iteration of 25% holdout cross validation	50	B
		Leatherback	0.880626	0.602051	35.8126	75/25	50 iteration of 25% holdout cross validation	1	B
		Leatherback	0.880993	0.59228	36.0693	75/25	50 iteration of 25% holdout cross validation	2	B
		Leatherback	0.878086	0.592481	35.2741	75/25	50 iteration of 25% holdout cross validation	3	B
		Leatherback	0.888346	0.622681	36.128	75/25	50 iteration of 25% holdout cross validation	4	B
		Leatherback	0.876309	0.592023	35.4679	75/25	50 iteration of 25% holdout cross validation	5	B
		Leatherback	0.890975	0.619873	35.7925	75/25	50 iteration of 25% holdout cross validation	6	B
		Leatherback	0.885316	0.629639	36.366	75/25	50 iteration of 25% holdout cross validation	7	B
		Leatherback	0.890214	0.630266	35.7219	75/25	50 iteration of 25% holdout cross validation	8	B
		Leatherback	0.877738	0.605123	35.9601	75/25	50 iteration of 25% holdout cross validation	9	B
		Leatherback	0.876791	0.58749	35.5955	75/25	50 iteration of 25% holdout cross validation	10	B
		Leatherback	0.88373	0.618809	35.799	75/25	50 iteration of 25% holdout cross validation	11	B
		Leatherback	0.891231	0.620965	36.2425	75/25	50 iteration of 25% holdout cross validation	12	B
		Leatherback	0.88553	0.628661	36.1204	75/25	50 iteration of 25% holdout cross validation	13	B
		Leatherback	0.885198	0.615813	36.158	75/25	50 iteration of 25% holdout cross validation	14	B
		Leatherback	0.876349	0.59306	36.1229	75/25	50 iteration of 25% holdout cross validation	15	B
		Leatherback	0.874951	0.598712	36.1767	75/25	50 iteration of 25% holdout cross validation	16	B
		Leatherback	0.876183	0.608018	35.4548	75/25	50 iteration of 25% holdout cross validation	17	B
		Leatherback	0.896719	0.638119	37.2129	75/25	50 iteration of 25% holdout cross validation	18	B
		Leatherback	0.879967	0.604442	35.5234	75/25	50 iteration of 25% holdout cross validation	19	B
		Leatherback	0.893241	0.637441	35.9652	75/25	50 iteration of 25% holdout cross validation	20	B
		Leatherback	0.868566	0.582535	36.1585	75/25	50 iteration of 25% holdout cross validation	21	B
		Leatherback	0.868857	0.573581	36.526	75/25	50 iteration of 25% holdout cross validation	22	B
		Leatherback	0.88708	0.629115	35.7185	75/25	50 iteration of 25% holdout cross validation	23	B
		Leatherback	0.867514	0.591009	35.5037	75/25	50 iteration of 25% holdout cross validation	24	B
		Leatherback	0.878027	0.611297	35.8692	75/25	50 iteration of 25% holdout cross validation	25	B
		Leatherback	0.882717	0.613262	36.5129	75/25	50 iteration of 25% holdout cross validation	26	B
		Leatherback	0.877013	0.605815	36.1379	75/25	50 iteration of 25% holdout cross validation	27	B
		Leatherback	0.887769	0.613429	35.4158	75/25	50 iteration of 25% holdout cross validation	28	B
		Leatherback	0.893366	0.639127	36.6643	75/25	50 iteration of 25% holdout cross validation	29	B
		Leatherback	0.884093	0.614757	35.3984	75/25	50 iteration of 25% holdout cross validation	30	B
		Leatherback	0.89275	0.621602	35.5037	75/25	50 iteration of 25% holdout cross validation	31	B
		Leatherback	0.887983	0.637507	35.6721	75/25	50 iteration of 25% holdout cross validation	32	B
		Leatherback	0.895156	0.63168	35.73	75/25	50 iteration of 25% holdout cross validation	33	B
		Leatherback	0.881988	0.630042	36.6657	75/25	50 iteration of 25% holdout cross validation	34	B
		Leatherback	0.890674	0.628668	35.3119	75/25	50 iteration of 25% holdout cross validation	35	B
		Leatherback	0.876727	0.597033	36.1677	75/25	50 iteration of 25% holdout cross validation	36	B
		Leatherback	0.878617	0.606109	36.1585	75/25	50 iteration of 25% holdout cross validation	37	B
		Leatherback	0.875457	0.581527	36.0328	75/25	50 iteration of 25% holdout cross validation	38	B
		Leatherback	0.881831	0.606743	35.8247	75/25	50 iteration of 25% holdout cross validation	39	B
		Leatherback	0.88281	0.595999	35.4788	75/25	50 iteration of 25% holdout cross validation	40	B
		Leatherback	0.87203	0.589744	36.3971	75/25	50 iteration of 25% holdout cross validation	41	B
		Leatherback	0.87694	0.582377	35.2742	75/25	50 iteration of 25% holdout cross validation	42	B
		Leatherback	0.881816	0.608464	35.9221	75/25	50 iteration of 25% holdout cross validation	43	B
		Leatherback	0.891601	0.618089	35.7675	75/25	50 iteration of 25% holdout cross validation	44	B
		Leatherback	0.877036	0.614384	36.1641	75/25	50 iteration of 25% holdout cross validation	45	B
		Leatherback	0.887769	0.615975	35.8991	75/25	50 iteration of 25% holdout cross validation	46	B
		Leatherback	0.888894	0.634992	36.4438	75/25	50 iteration of 25% holdout cross validation	47	B
		Leatherback	0.889633	0.608257	35.9316	75/25	50 iteration of 25% holdout cross validation	48	B
		Leatherback	0.872665	0.582011	35.7131	75/25	50 iteration of 25% holdout cross validation	49	B
		Leatherback	0.879749	0.600507	35.851	75/25	50 iteration of 25% holdout cross validation	50	B
		Mako shark	0.945647	0.750799	57.1282	75/25	50 iteration of 25% holdout cross validation	1	B
		Mako shark	0.949632	0.766723	57.1229	75/25	50 iteration of 25% holdout cross validation	2	B
		Mako shark	0.942871	0.739806	57.1581	75/25	50 iteration of 25% holdout cross validation	3	B
		Mako shark	0.946788	0.752679	57.2704	75/25	50 iteration of 25% holdout cross validation	4	B
		Mako shark	0.942542	0.74445	56.932	75/25	50 iteration of 25% holdout cross validation	5	B
		Mako shark	0.94424	0.748312	57.3366	75/25	50 iteration of 25% holdout cross validation	6	B
		Mako shark	0.949042	0.761564	56.8328	75/25	50 iteration of 25% holdout cross validation	7	B
		Mako shark	0.947623	0.751	57.1022	75/25	50 iteration of 25% holdout cross validation	8	B
		Mako shark	0.94803	0.755446	57.2029	75/25	50 iteration of 25% holdout cross validation	9	B
		Mako shark	0.947944	0.758992	57.4023	75/25	50 iteration of 25% holdout cross validation	10	B
		Mako shark	0.944849	0.747819	57.0494	75/25	50 iteration of 25% holdout cross validation	11	B
		Mako shark	0.945466	0.745802	57.019	75/25	50 iteration of 25% holdout cross validation	12	B
		Mako shark	0.948498	0.754469	57.1329	75/25	50 iteration of 25% holdout cross validation	13	B
		Mako shark	0.94596	0.746444	57.4335	75/25	50 iteration of 25% holdout cross validation	14	B
		Mako shark	0.943911	0.745502	56.8645	75/25	50 iteration of 25% holdout cross validation	15	B
		Mako shark	0.945725	0.741234	57.4936	75/25	50 iteration of 25% holdout cross validation	16	B
		Mako shark	0.943444	0.738588	57.7026	75/25	50 iteration of 25% holdout cross validation	17	B
		Mako shark	0.943752	0.740894	57.2846	75/25	50 iteration of 25% holdout cross validation	18	B
		Mako shark	0.947789	0.746905	57.4382	75/25	50 iteration of 25% holdout cross validation	19	B
		Mako shark	0.946451	0.751376	56.8582	75/25	50 iteration of 25% holdout cross validation	20	B
		Mako shark	0.944193	0.743983	57.0421	75/25	50 iteration of 25% holdout cross validation	21	B
		Mako shark	0.947875	0.753896	56.7323	75/25	50 iteration of 25% holdout cross validation	22	B
		Mako shark	0.946599	0.750485	57.054	75/25	50 iteration of 25% holdout cross validation	23	B
		Mako shark	0.94709	0.756382	56.9541	75/25	50 iteration of 25% holdout cross validation	24	B
		Mako shark	0.941576	0.739062	57.051	75/25	50 iteration of 25% holdout cross validation	25	B
		Mako shark	0.948985	0.755184	57.1423	75/25	50 iteration of 25% holdout cross validation	26	B
		Mako shark	0.946003	0.756492	56.9988	75/25	50 iteration of 25% holdout cross validation	27	B
		Mako shark	0.940812	0.734331	57.3117	75/25	50 iteration of 25% holdout cross validation	28	B
		Mako shark	0.944467	0.742721	57.3627	75/25	50 iteration of 25% holdout cross validation	29	B
		Mako shark	0.949541	0.761878	57.0133	75/25	50 iteration of 25% holdout cross validation	30	B
		Mako shark	0.941657	0.737867	57.0238	75/25	50 iteration of 25% holdout cross validation	31	B
		Mako shark	0.942376	0.739375	57.597	75/25	50 iteration of 25% holdout cross validation	32	B
		Mako shark	0.942053	0.740744	57.1676	75/25	50 iteration of 25% holdout cross validation	33	B
		Mako shark	0.949203	0.757974	57.29	75/25	50 iteration of 25% holdout cross validation	34	B
		Mako shark	0.947971	0.754961	57.2418	75/25	50 iteration of 25% holdout cross validation	35	B
		Mako shark	0.944736	0.750678	57.2024	75/25	50 iteration of 25% holdout cross validation	36	B
		Mako shark	0.9418	0.74342	56.9574	75/25	50 iteration of 25% holdout cross validation	37	B
		Mako shark	0.944505	0.7486	57.5635	75/25	50 iteration of 25% holdout cross validation	38	B
		Mako shark	0.94481	0.737387	57.0345	75/25	50 iteration of 25% holdout cross validation	39	B
		Mako shark	0.945652	0.754	56.9689	75/25	50 iteration of 25% holdout cross validation	40	B
		Mako shark	0.944322	0.747787	57.2443	75/25	50 iteration of 25% holdout cross validation	41	B
		Mako shark	0.944699	0.746971	57.3112	75/25	50 iteration of 25% holdout cross validation	42	B
		Mako shark	0.950372	0.763565	56.966	75/25	50 iteration of 25% holdout cross validation	43	B
		Mako shark	0.942602	0.738035	56.8023	75/25	50 iteration of 25% holdout cross validation	44	B
		Mako shark	0.947109	0.752625	56.7772	75/25	50 iteration of 25% holdout cross validation	45	B
		Mako shark	0.949814	0.757282	56.9521	75/25	50 iteration of 25% holdout cross validation	46	B
		Mako shark	0.950168	0.759306	57.0008	75/25	50 iteration of 25% holdout cross validation	47	B
		Mako shark	0.945008	0.752025	56.4488	75/25	50 iteration of 25% holdout cross validation	48	B
		Mako shark	0.945973	0.749499	57.3799	75/25	50 iteration of 25% holdout cross validation	49	B
		Mako shark	0.944928	0.746552	57.0278	75/25	50 iteration of 25% holdout cross validation	50	B
		Bluefin tuna	0.982203	0.888283	76.8365	75/25	50 iteration of 25% holdout cross validation	1	B
		Bluefin tuna	0.984312	0.892432	77.0902	75/25	50 iteration of 25% holdout cross validation	2	B
		Bluefin tuna	0.982989	0.891942	76.7142	75/25	50 iteration of 25% holdout cross validation	3	B
		Bluefin tuna	0.983117	0.88883	76.9877	75/25	50 iteration of 25% holdout cross validation	4	B
		Bluefin tuna	0.982968	0.889557	76.8918	75/25	50 iteration of 25% holdout cross validation	5	B
		Bluefin tuna	0.983132	0.890775	76.7917	75/25	50 iteration of 25% holdout cross validation	6	B
		Bluefin tuna	0.984481	0.895505	76.8806	75/25	50 iteration of 25% holdout cross validation	7	B
		Bluefin tuna	0.983729	0.891808	77.0139	75/25	50 iteration of 25% holdout cross validation	8	B
		Bluefin tuna	0.983617	0.889157	76.814	75/25	50 iteration of 25% holdout cross validation	9	B
		Bluefin tuna	0.9827	0.887437	76.7067	75/25	50 iteration of 25% holdout cross validation	10	B
		Bluefin tuna	0.982548	0.889069	76.8253	75/25	50 iteration of 25% holdout cross validation	11	B
		Bluefin tuna	0.98282	0.889776	76.8811	75/25	50 iteration of 25% holdout cross validation	12	B
		Bluefin tuna	0.98359	0.893245	77.0324	75/25	50 iteration of 25% holdout cross validation	13	B
		Bluefin tuna	0.983255	0.892664	76.8344	75/25	50 iteration of 25% holdout cross validation	14	B
		Bluefin tuna	0.983324	0.887791	76.85	75/25	50 iteration of 25% holdout cross validation	15	B
		Bluefin tuna	0.984631	0.895902	76.9378	75/25	50 iteration of 25% holdout cross validation	16	B
		Bluefin tuna	0.983683	0.892094	76.8036	75/25	50 iteration of 25% holdout cross validation	17	B
		Bluefin tuna	0.983326	0.890558	76.8614	75/25	50 iteration of 25% holdout cross validation	18	B
		Bluefin tuna	0.983579	0.892335	76.6842	75/25	50 iteration of 25% holdout cross validation	19	B
		Bluefin tuna	0.984029	0.892208	76.7185	75/25	50 iteration of 25% holdout cross validation	20	B
		Bluefin tuna	0.983357	0.891327	76.6643	75/25	50 iteration of 25% holdout cross validation	21	B
		Bluefin tuna	0.983902	0.893172	77.0017	75/25	50 iteration of 25% holdout cross validation	22	B
		Bluefin tuna	0.983	0.891016	76.7782	75/25	50 iteration of 25% holdout cross validation	23	B
		Bluefin tuna	0.983792	0.889632	76.7958	75/25	50 iteration of 25% holdout cross validation	24	B
		Bluefin tuna	0.982903	0.89221	76.5566	75/25	50 iteration of 25% holdout cross validation	25	B
		Bluefin tuna	0.982021	0.887314	76.7244	75/25	50 iteration of 25% holdout cross validation	26	B
		Bluefin tuna	0.982146	0.887747	77.0701	75/25	50 iteration of 25% holdout cross validation	27	B
		Bluefin tuna	0.982988	0.890257	77.0131	75/25	50 iteration of 25% holdout cross validation	28	B
		Bluefin tuna	0.983212	0.89214	76.7516	75/25	50 iteration of 25% holdout cross validation	29	B
		Bluefin tuna	0.982512	0.887222	76.5771	75/25	50 iteration of 25% holdout cross validation	30	B
		Bluefin tuna	0.983042	0.890957	76.8902	75/25	50 iteration of 25% holdout cross validation	31	B
		Bluefin tuna	0.982939	0.890446	76.7587	75/25	50 iteration of 25% holdout cross validation	32	B
		Bluefin tuna	0.983296	0.891876	76.9127	75/25	50 iteration of 25% holdout cross validation	33	B
		Bluefin tuna	0.983778	0.892458	76.9225	75/25	50 iteration of 25% holdout cross validation	34	B
		Bluefin tuna	0.982873	0.890356	76.7377	75/25	50 iteration of 25% holdout cross validation	35	B
		Bluefin tuna	0.983044	0.889627	76.8796	75/25	50 iteration of 25% holdout cross validation	36	B
		Bluefin tuna	0.98371	0.892208	76.7544	75/25	50 iteration of 25% holdout cross validation	37	B
		Bluefin tuna	0.984079	0.891402	76.9373	75/25	50 iteration of 25% holdout cross validation	38	B
		Bluefin tuna	0.98344	0.892017	76.7072	75/25	50 iteration of 25% holdout cross validation	39	B
		Bluefin tuna	0.982634	0.887387	76.6715	75/25	50 iteration of 25% holdout cross validation	40	B
		Bluefin tuna	0.982194	0.88669	76.7355	75/25	50 iteration of 25% holdout cross validation	41	B
		Bluefin tuna	0.982586	0.887566	76.872	75/25	50 iteration of 25% holdout cross validation	42	B
		Bluefin tuna	0.98263	0.890241	76.9164	75/25	50 iteration of 25% holdout cross validation	43	B
		Bluefin tuna	0.983345	0.893404	76.9775	75/25	50 iteration of 25% holdout cross validation	44	B
		Bluefin tuna	0.983457	0.89156	76.6554	75/25	50 iteration of 25% holdout cross validation	45	B
		Bluefin tuna	0.983552	0.889583	76.8078	75/25	50 iteration of 25% holdout cross validation	46	B
		Bluefin tuna	0.98346	0.892597	76.6806	75/25	50 iteration of 25% holdout cross validation	47	B
		Bluefin tuna	0.984153	0.897427	76.9112	75/25	50 iteration of 25% holdout cross validation	48	B
		Bluefin tuna	0.983178	0.889719	76.743	75/25	50 iteration of 25% holdout cross validation	49	B
		Bluefin tuna	0.983644	0.893537	76.9174	75/25	50 iteration of 25% holdout cross validation	50	B
		Salmon shark	0.866049	0.566965	34.7216	75/25	50 iteration of 25% holdout cross validation	1	B
		Salmon shark	0.868733	0.564603	34.3843	75/25	50 iteration of 25% holdout cross validation	2	B
		Salmon shark	0.867865	0.568565	34.6205	75/25	50 iteration of 25% holdout cross validation	3	B
		Salmon shark	0.864924	0.560334	34.8708	75/25	50 iteration of 25% holdout cross validation	4	B
		Salmon shark	0.86633	0.563897	34.6296	75/25	50 iteration of 25% holdout cross validation	5	B
		Salmon shark	0.870171	0.568777	34.611	75/25	50 iteration of 25% holdout cross validation	6	B
		Salmon shark	0.863145	0.553323	34.9493	75/25	50 iteration of 25% holdout cross validation	7	B
		Salmon shark	0.870242	0.569744	34.8388	75/25	50 iteration of 25% holdout cross validation	8	B
		Salmon shark	0.865899	0.568238	34.1741	75/25	50 iteration of 25% holdout cross validation	9	B
		Salmon shark	0.866805	0.56094	34.7949	75/25	50 iteration of 25% holdout cross validation	10	B
		Salmon shark	0.87133	0.574511	34.9685	75/25	50 iteration of 25% holdout cross validation	11	B
		Salmon shark	0.868833	0.573909	34.7967	75/25	50 iteration of 25% holdout cross validation	12	B
		Salmon shark	0.865845	0.569813	34.5719	75/25	50 iteration of 25% holdout cross validation	13	B
		Salmon shark	0.865779	0.560591	34.6636	75/25	50 iteration of 25% holdout cross validation	14	B
		Salmon shark	0.868589	0.569371	34.5593	75/25	50 iteration of 25% holdout cross validation	15	B
		Salmon shark	0.866622	0.565479	34.8582	75/25	50 iteration of 25% holdout cross validation	16	B
		Salmon shark	0.869644	0.568891	34.8984	75/25	50 iteration of 25% holdout cross validation	17	B
		Salmon shark	0.872151	0.574041	34.5406	75/25	50 iteration of 25% holdout cross validation	18	B
		Salmon shark	0.871826	0.568918	34.249	75/25	50 iteration of 25% holdout cross validation	19	B
		Salmon shark	0.864838	0.565455	34.5542	75/25	50 iteration of 25% holdout cross validation	20	B
		Salmon shark	0.86823	0.565139	34.6051	75/25	50 iteration of 25% holdout cross validation	21	B
		Salmon shark	0.861557	0.553868	34.9896	75/25	50 iteration of 25% holdout cross validation	22	B
		Salmon shark	0.866556	0.559369	34.4581	75/25	50 iteration of 25% holdout cross validation	23	B
		Salmon shark	0.869007	0.571696	34.2301	75/25	50 iteration of 25% holdout cross validation	24	B
		Salmon shark	0.866778	0.565058	34.6564	75/25	50 iteration of 25% holdout cross validation	25	B
		Salmon shark	0.864766	0.557838	34.781	75/25	50 iteration of 25% holdout cross validation	26	B
		Salmon shark	0.870045	0.572324	34.4404	75/25	50 iteration of 25% holdout cross validation	27	B
		Salmon shark	0.868886	0.573247	34.4784	75/25	50 iteration of 25% holdout cross validation	28	B
		Salmon shark	0.870722	0.576583	34.8255	75/25	50 iteration of 25% holdout cross validation	29	B
		Salmon shark	0.866018	0.563835	34.3757	75/25	50 iteration of 25% holdout cross validation	30	B
		Salmon shark	0.867905	0.572989	34.3051	75/25	50 iteration of 25% holdout cross validation	31	B
		Salmon shark	0.872155	0.569399	34.5849	75/25	50 iteration of 25% holdout cross validation	32	B
		Salmon shark	0.871065	0.575538	34.6904	75/25	50 iteration of 25% holdout cross validation	33	B
		Salmon shark	0.873096	0.577965	34.239	75/25	50 iteration of 25% holdout cross validation	34	B
		Salmon shark	0.865573	0.558962	34.5155	75/25	50 iteration of 25% holdout cross validation	35	B
		Salmon shark	0.873278	0.573827	34.774	75/25	50 iteration of 25% holdout cross validation	36	B
		Salmon shark	0.870464	0.565544	35.063	75/25	50 iteration of 25% holdout cross validation	37	B
		Salmon shark	0.869323	0.570475	34.6623	75/25	50 iteration of 25% holdout cross validation	38	B
		Salmon shark	0.867266	0.565217	34.6147	75/25	50 iteration of 25% holdout cross validation	39	B
		Salmon shark	0.865856	0.561667	34.5679	75/25	50 iteration of 25% holdout cross validation	40	B
		Salmon shark	0.86545	0.56983	34.3448	75/25	50 iteration of 25% holdout cross validation	41	B
		Salmon shark	0.867317	0.566857	34.8086	75/25	50 iteration of 25% holdout cross validation	42	B
		Salmon shark	0.868795	0.569651	34.9656	75/25	50 iteration of 25% holdout cross validation	43	B
		Salmon shark	0.867602	0.559238	34.9525	75/25	50 iteration of 25% holdout cross validation	44	B
		Salmon shark	0.865348	0.561233	34.4678	75/25	50 iteration of 25% holdout cross validation	45	B
		Salmon shark	0.867318	0.568803	34.5554	75/25	50 iteration of 25% holdout cross validation	46	B
		Salmon shark	0.865369	0.563611	34.8167	75/25	50 iteration of 25% holdout cross validation	47	B
		Salmon shark	0.866091	0.56281	34.8016	75/25	50 iteration of 25% holdout cross validation	48	B
		Salmon shark	0.871857	0.571674	34.8254	75/25	50 iteration of 25% holdout cross validation	49	B
		Salmon shark	0.871662	0.575641	34.563	75/25	50 iteration of 25% holdout cross validation	50	B
		Sooty shearwater	0.933384	0.725912	52.083	75/25	50 iteration of 25% holdout cross validation	1	B
		Sooty shearwater	0.934937	0.712917	51.2603	75/25	50 iteration of 25% holdout cross validation	2	B
		Sooty shearwater	0.924766	0.695291	51.6838	75/25	50 iteration of 25% holdout cross validation	3	B
		Sooty shearwater	0.923041	0.711254	52.1387	75/25	50 iteration of 25% holdout cross validation	4	B
		Sooty shearwater	0.936178	0.696181	50.1592	75/25	50 iteration of 25% holdout cross validation	5	B
		Sooty shearwater	0.92194	0.688933	51.095	75/25	50 iteration of 25% holdout cross validation	6	B
		Sooty shearwater	0.929053	0.684062	52.0441	75/25	50 iteration of 25% holdout cross validation	7	B
		Sooty shearwater	0.925143	0.671959	51.7692	75/25	50 iteration of 25% holdout cross validation	8	B
		Sooty shearwater	0.930925	0.705173	51.625	75/25	50 iteration of 25% holdout cross validation	9	B
		Sooty shearwater	0.934212	0.712179	52.007	75/25	50 iteration of 25% holdout cross validation	10	B
		Sooty shearwater	0.931862	0.707522	50.9589	75/25	50 iteration of 25% holdout cross validation	11	B
		Sooty shearwater	0.932044	0.719117	51.305	75/25	50 iteration of 25% holdout cross validation	12	B
		Sooty shearwater	0.934108	0.712869	51.2627	75/25	50 iteration of 25% holdout cross validation	13	B
		Sooty shearwater	0.931034	0.705586	50.4718	75/25	50 iteration of 25% holdout cross validation	14	B
		Sooty shearwater	0.93133	0.696691	50.4677	75/25	50 iteration of 25% holdout cross validation	15	B
		Sooty shearwater	0.91949	0.680605	51.0044	75/25	50 iteration of 25% holdout cross validation	16	B
		Sooty shearwater	0.930251	0.697194	51.5269	75/25	50 iteration of 25% holdout cross validation	17	B
		Sooty shearwater	0.923772	0.686323	51.4095	75/25	50 iteration of 25% holdout cross validation	18	B
		Sooty shearwater	0.932534	0.709258	51.2986	75/25	50 iteration of 25% holdout cross validation	19	B
		Sooty shearwater	0.933576	0.706284	52.285	75/25	50 iteration of 25% holdout cross validation	20	B
		Sooty shearwater	0.935966	0.707901	51.5745	75/25	50 iteration of 25% holdout cross validation	21	B
		Sooty shearwater	0.932998	0.720816	51.152	75/25	50 iteration of 25% holdout cross validation	22	B
		Sooty shearwater	0.939458	0.746336	51.5021	75/25	50 iteration of 25% holdout cross validation	23	B
		Sooty shearwater	0.924394	0.687354	52.121	75/25	50 iteration of 25% holdout cross validation	24	B
		Sooty shearwater	0.930638	0.709753	51.7655	75/25	50 iteration of 25% holdout cross validation	25	B
		Sooty shearwater	0.922407	0.694844	52.4226	75/25	50 iteration of 25% holdout cross validation	26	B
		Sooty shearwater	0.929897	0.707908	52.356	75/25	50 iteration of 25% holdout cross validation	27	B
		Sooty shearwater	0.93036	0.70531	51.5189	75/25	50 iteration of 25% holdout cross validation	28	B
		Sooty shearwater	0.9386	0.723456	51.6561	75/25	50 iteration of 25% holdout cross validation	29	B
		Sooty shearwater	0.926752	0.69848	52.38	75/25	50 iteration of 25% holdout cross validation	30	B
		Sooty shearwater	0.931552	0.705682	52.0208	75/25	50 iteration of 25% holdout cross validation	31	B
		Sooty shearwater	0.930611	0.677643	51.3243	75/25	50 iteration of 25% holdout cross validation	32	B
		Sooty shearwater	0.93398	0.720531	51.4523	75/25	50 iteration of 25% holdout cross validation	33	B
		Sooty shearwater	0.934441	0.717608	50.5782	75/25	50 iteration of 25% holdout cross validation	34	B
		Sooty shearwater	0.932795	0.696999	50.6996	75/25	50 iteration of 25% holdout cross validation	35	B
		Sooty shearwater	0.932355	0.707823	51.5955	75/25	50 iteration of 25% holdout cross validation	36	B
		Sooty shearwater	0.928824	0.6895	51.84	75/25	50 iteration of 25% holdout cross validation	37	B
		Sooty shearwater	0.913669	0.676655	52.1748	75/25	50 iteration of 25% holdout cross validation	38	B
		Sooty shearwater	0.935945	0.726774	51.354	75/25	50 iteration of 25% holdout cross validation	39	B
		Sooty shearwater	0.923508	0.6933	52.5017	75/25	50 iteration of 25% holdout cross validation	40	B
		Sooty shearwater	0.924495	0.683882	51.1067	75/25	50 iteration of 25% holdout cross validation	41	B
		Sooty shearwater	0.922646	0.679076	50.6609	75/25	50 iteration of 25% holdout cross validation	42	B
		Sooty shearwater	0.919841	0.661205	51.6658	75/25	50 iteration of 25% holdout cross validation	43	B
		Sooty shearwater	0.926667	0.672363	51.1114	75/25	50 iteration of 25% holdout cross validation	44	B
		Sooty shearwater	0.925562	0.692396	51.7337	75/25	50 iteration of 25% holdout cross validation	45	B
		Sooty shearwater	0.927183	0.705548	51.1061	75/25	50 iteration of 25% holdout cross validation	46	B
		Sooty shearwater	0.934424	0.71532	51.6184	75/25	50 iteration of 25% holdout cross validation	47	B
		Sooty shearwater	0.920925	0.677965	51.5462	75/25	50 iteration of 25% holdout cross validation	48	B
		Sooty shearwater	0.929791	0.733533	51.1036	75/25	50 iteration of 25% holdout cross validation	49	B
		Sooty shearwater	0.938556	0.712984	51.2748	75/25	50 iteration of 25% holdout cross validation	50	B
		White shark	0.909333	0.660516	43.8986	75/25	50 iteration of 25% holdout cross validation	1	B
		White shark	0.909121	0.659464	43.9193	75/25	50 iteration of 25% holdout cross validation	2	B
		White shark	0.904159	0.650451	43.5704	75/25	50 iteration of 25% holdout cross validation	3	B
		White shark	0.907105	0.659509	44.3172	75/25	50 iteration of 25% holdout cross validation	4	B
		White shark	0.904113	0.65084	43.8897	75/25	50 iteration of 25% holdout cross validation	5	B
		White shark	0.903693	0.654835	43.8125	75/25	50 iteration of 25% holdout cross validation	6	B
		White shark	0.904762	0.643447	44.4227	75/25	50 iteration of 25% holdout cross validation	7	B
		White shark	0.908442	0.663283	44.2467	75/25	50 iteration of 25% holdout cross validation	8	B
		White shark	0.904718	0.657126	44.1735	75/25	50 iteration of 25% holdout cross validation	9	B
		White shark	0.912637	0.675256	44.0182	75/25	50 iteration of 25% holdout cross validation	10	B
		White shark	0.902378	0.655211	44.1595	75/25	50 iteration of 25% holdout cross validation	11	B
		White shark	0.906377	0.662273	44.3208	75/25	50 iteration of 25% holdout cross validation	12	B
		White shark	0.903291	0.651825	44.4684	75/25	50 iteration of 25% holdout cross validation	13	B
		White shark	0.902548	0.652541	43.8245	75/25	50 iteration of 25% holdout cross validation	14	B
		White shark	0.913726	0.675248	44.404	75/25	50 iteration of 25% holdout cross validation	15	B
		White shark	0.902981	0.644973	43.529	75/25	50 iteration of 25% holdout cross validation	16	B
		White shark	0.910041	0.660804	43.735	75/25	50 iteration of 25% holdout cross validation	17	B
		White shark	0.907239	0.665328	44.0189	75/25	50 iteration of 25% holdout cross validation	18	B
		White shark	0.907471	0.663541	43.4761	75/25	50 iteration of 25% holdout cross validation	19	B
		White shark	0.909584	0.660081	44.1971	75/25	50 iteration of 25% holdout cross validation	20	B
		White shark	0.903206	0.655043	44.0915	75/25	50 iteration of 25% holdout cross validation	21	B
		White shark	0.90801	0.659675	44.0374	75/25	50 iteration of 25% holdout cross validation	22	B
		White shark	0.910168	0.667934	44.0354	75/25	50 iteration of 25% holdout cross validation	23	B
		White shark	0.913068	0.674267	44.5352	75/25	50 iteration of 25% holdout cross validation	24	B
		White shark	0.903528	0.642455	43.5703	75/25	50 iteration of 25% holdout cross validation	25	B
		White shark	0.905631	0.656	44.3318	75/25	50 iteration of 25% holdout cross validation	26	B
		White shark	0.912848	0.672234	43.7566	75/25	50 iteration of 25% holdout cross validation	27	B
		White shark	0.906063	0.646944	43.83	75/25	50 iteration of 25% holdout cross validation	28	B
		White shark	0.909612	0.660682	43.7605	75/25	50 iteration of 25% holdout cross validation	29	B
		White shark	0.910517	0.664887	43.9794	75/25	50 iteration of 25% holdout cross validation	30	B
		White shark	0.907567	0.655217	44.3735	75/25	50 iteration of 25% holdout cross validation	31	B
		White shark	0.90922	0.66607	43.9035	75/25	50 iteration of 25% holdout cross validation	32	B
		White shark	0.908442	0.664244	43.9059	75/25	50 iteration of 25% holdout cross validation	33	B
		White shark	0.907119	0.652849	44.0551	75/25	50 iteration of 25% holdout cross validation	34	B
		White shark	0.910098	0.66836	44.246	75/25	50 iteration of 25% holdout cross validation	35	B
		White shark	0.908478	0.660894	43.5453	75/25	50 iteration of 25% holdout cross validation	36	B
		White shark	0.904783	0.659182	43.9101	75/25	50 iteration of 25% holdout cross validation	37	B
		White shark	0.905091	0.654605	44.3415	75/25	50 iteration of 25% holdout cross validation	38	B
		White shark	0.913956	0.676923	43.6996	75/25	50 iteration of 25% holdout cross validation	39	B
		White shark	0.909862	0.672111	44.7276	75/25	50 iteration of 25% holdout cross validation	40	B
		White shark	0.901883	0.645967	44.0081	75/25	50 iteration of 25% holdout cross validation	41	B
		White shark	0.905721	0.65704	43.5868	75/25	50 iteration of 25% holdout cross validation	42	B
		White shark	0.912498	0.664329	43.6127	75/25	50 iteration of 25% holdout cross validation	43	B
		White shark	0.9119	0.668904	44.3445	75/25	50 iteration of 25% holdout cross validation	44	B
		White shark	0.903091	0.643593	44.1709	75/25	50 iteration of 25% holdout cross validation	45	B
		White shark	0.909296	0.657637	44.916	75/25	50 iteration of 25% holdout cross validation	46	B
		White shark	0.909665	0.659129	43.4819	75/25	50 iteration of 25% holdout cross validation	47	B
		White shark	0.900969	0.648911	43.9464	75/25	50 iteration of 25% holdout cross validation	48	B
		White shark	0.911948	0.672291	43.9247	75/25	50 iteration of 25% holdout cross validation	49	B
		White shark	0.901384	0.653694	44.307	75/25	50 iteration of 25% holdout cross validation	50	B
		Yellowfin tuna	0.965274	0.823243	65.812	75/25	50 iteration of 25% holdout cross validation	1	B
		Yellowfin tuna	0.967858	0.822474	65.6077	75/25	50 iteration of 25% holdout cross validation	2	B
		Yellowfin tuna	0.964838	0.819351	66.0036	75/25	50 iteration of 25% holdout cross validation	3	B
		Yellowfin tuna	0.967991	0.830358	65.6725	75/25	50 iteration of 25% holdout cross validation	4	B
		Yellowfin tuna	0.965671	0.820629	65.6355	75/25	50 iteration of 25% holdout cross validation	5	B
		Yellowfin tuna	0.963734	0.809165	65.5592	75/25	50 iteration of 25% holdout cross validation	6	B
		Yellowfin tuna	0.963729	0.818805	65.8374	75/25	50 iteration of 25% holdout cross validation	7	B
		Yellowfin tuna	0.965797	0.823007	65.4584	75/25	50 iteration of 25% holdout cross validation	8	B
		Yellowfin tuna	0.967037	0.826748	65.3801	75/25	50 iteration of 25% holdout cross validation	9	B
		Yellowfin tuna	0.963798	0.817847	65.7498	75/25	50 iteration of 25% holdout cross validation	10	B
		Yellowfin tuna	0.964119	0.813438	65.7904	75/25	50 iteration of 25% holdout cross validation	11	B
		Yellowfin tuna	0.96563	0.821547	65.4578	75/25	50 iteration of 25% holdout cross validation	12	B
		Yellowfin tuna	0.965098	0.820048	66.0607	75/25	50 iteration of 25% holdout cross validation	13	B
		Yellowfin tuna	0.963934	0.816827	65.7336	75/25	50 iteration of 25% holdout cross validation	14	B
		Yellowfin tuna	0.963982	0.815482	65.9632	75/25	50 iteration of 25% holdout cross validation	15	B
		Yellowfin tuna	0.964609	0.818262	65.578	75/25	50 iteration of 25% holdout cross validation	16	B
		Yellowfin tuna	0.967243	0.825345	65.7858	75/25	50 iteration of 25% holdout cross validation	17	B
		Yellowfin tuna	0.964687	0.810726	65.4482	75/25	50 iteration of 25% holdout cross validation	18	B
		Yellowfin tuna	0.966138	0.820616	65.5705	75/25	50 iteration of 25% holdout cross validation	19	B
		Yellowfin tuna	0.964178	0.813293	65.8063	75/25	50 iteration of 25% holdout cross validation	20	B
		Yellowfin tuna	0.964077	0.818717	65.4011	75/25	50 iteration of 25% holdout cross validation	21	B
		Yellowfin tuna	0.964524	0.821053	65.8283	75/25	50 iteration of 25% holdout cross validation	22	B
		Yellowfin tuna	0.964323	0.81985	65.7093	75/25	50 iteration of 25% holdout cross validation	23	B
		Yellowfin tuna	0.964703	0.821408	65.7614	75/25	50 iteration of 25% holdout cross validation	24	B
		Yellowfin tuna	0.967767	0.82825	65.9049	75/25	50 iteration of 25% holdout cross validation	25	B
		Yellowfin tuna	0.96446	0.820691	65.6077	75/25	50 iteration of 25% holdout cross validation	26	B
		Yellowfin tuna	0.963375	0.814934	65.6183	75/25	50 iteration of 25% holdout cross validation	27	B
		Yellowfin tuna	0.965298	0.821931	65.2273	75/25	50 iteration of 25% holdout cross validation	28	B
		Yellowfin tuna	0.96595	0.819481	65.5984	75/25	50 iteration of 25% holdout cross validation	29	B
		Yellowfin tuna	0.964986	0.819222	65.6573	75/25	50 iteration of 25% holdout cross validation	30	B
		Yellowfin tuna	0.96634	0.823526	65.6833	75/25	50 iteration of 25% holdout cross validation	31	B
		Yellowfin tuna	0.964174	0.819223	65.806	75/25	50 iteration of 25% holdout cross validation	32	B
		Yellowfin tuna	0.964762	0.822063	65.8195	75/25	50 iteration of 25% holdout cross validation	33	B
		Yellowfin tuna	0.965095	0.818031	65.6594	75/25	50 iteration of 25% holdout cross validation	34	B
		Yellowfin tuna	0.966502	0.82252	65.2988	75/25	50 iteration of 25% holdout cross validation	35	B
		Yellowfin tuna	0.966207	0.827803	65.9742	75/25	50 iteration of 25% holdout cross validation	36	B
		Yellowfin tuna	0.966549	0.822805	65.5603	75/25	50 iteration of 25% holdout cross validation	37	B
		Yellowfin tuna	0.966352	0.825674	65.5064	75/25	50 iteration of 25% holdout cross validation	38	B
		Yellowfin tuna	0.963405	0.814869	65.8	75/25	50 iteration of 25% holdout cross validation	39	B
		Yellowfin tuna	0.965457	0.822569	65.7626	75/25	50 iteration of 25% holdout cross validation	40	B
		Yellowfin tuna	0.965922	0.820607	65.7183	75/25	50 iteration of 25% holdout cross validation	41	B
		Yellowfin tuna	0.965835	0.820357	65.4429	75/25	50 iteration of 25% holdout cross validation	42	B
		Yellowfin tuna	0.964649	0.819174	65.8409	75/25	50 iteration of 25% holdout cross validation	43	B
		Yellowfin tuna	0.964488	0.8155	65.4871	75/25	50 iteration of 25% holdout cross validation	44	B
		Yellowfin tuna	0.965962	0.823029	65.8135	75/25	50 iteration of 25% holdout cross validation	45	B
		Yellowfin tuna	0.965797	0.817717	65.8435	75/25	50 iteration of 25% holdout cross validation	46	B
		Yellowfin tuna	0.965196	0.818557	65.7318	75/25	50 iteration of 25% holdout cross validation	47	B
		Yellowfin tuna	0.964469	0.817267	65.9005	75/25	50 iteration of 25% holdout cross validation	48	B
		Yellowfin tuna	0.965773	0.82638	65.7172	75/25	50 iteration of 25% holdout cross validation	49	B
		Yellowfin tuna	0.965833	0.819736	65.7979	75/25	50 iteration of 25% holdout cross validation	50	B
		Albacore tuna	0.957194	0.771547	60.2604	Full dataset	Perfomance metrics for full dataset	NA	A
		Black-footed albatross	0.832208	0.49389	28.154	Full dataset	Perfomance metrics for full dataset	NA	A
		Blue shark	0.925139	0.686188	48.1886	Full dataset	Perfomance metrics for full dataset	NA	A
		Blue whale	0.967983	0.817515	65.5159	Full dataset	Perfomance metrics for full dataset	NA	A
		Sea lion	0.977053	0.860096	71.9628	Full dataset	Perfomance metrics for full dataset	NA	A
		Elephant seal	0.861149	0.587505	33.8495	Full dataset	Perfomance metrics for full dataset	NA	A
		Laysan albatross	0.882456	0.600903	37.921	Full dataset	Perfomance metrics for full dataset	NA	A
		Leatherback	0.885899	0.61326	34.6375	Full dataset	Perfomance metrics for full dataset	NA	A
		Mako shark	0.946107	0.747581	56.8074	Full dataset	Perfomance metrics for full dataset	NA	A
		Bluefin tuna	0.983335	0.890782	76.7447	Full dataset	Perfomance metrics for full dataset	NA	A
		Salmon shark	0.868568	0.566051	34.3539	Full dataset	Perfomance metrics for full dataset	NA	A
		Sooty shearwater	0.934213	0.70077	49.599	Full dataset	Perfomance metrics for full dataset	NA	A
		White shark	0.908012	0.659444	43.4993	Full dataset	Perfomance metrics for full dataset	NA	A
		Yellowfin tuna	0.96557	0.820489	65.5474	Full dataset	Perfomance metrics for full dataset	NA	A

## Sheet: Supplementary Table 5
Supplementary Table 5.	Sensitivity of habitat metrics to data used in model fitting
		nice_names	replicate	event	distance	direction	pc_range	pc_area
		Albacore tuna	albacoretuna_1	2014	389.102	331.07	-44.2778	-34.7477
		Albacore tuna	albacoretuna_1	2015	442.735	333.296	-54.489	-46.1371
		Albacore tuna	albacoretuna_1	2019	186.842	129.752	7.5401	-27.9576
		Albacore tuna	albacoretuna_1	2020	62.1323	146.5	-37.8776	-34.7072
		Albacore tuna	albacoretuna_10	2014	387.522	331.308	-63.9069	-41.471
		Albacore tuna	albacoretuna_10	2015	534.302	332.955	-42.0055	-66.3802
		Albacore tuna	albacoretuna_10	2019	185.854	133.412	-0.399844	-32.3353
		Albacore tuna	albacoretuna_10	2020	100.517	158.236	-49.8472	-37.0526
		Albacore tuna	albacoretuna_11	2014	386.288	331.351	-60.6933	-41.3049
		Albacore tuna	albacoretuna_11	2015	500.519	331.676	-48.6671	-58.3742
		Albacore tuna	albacoretuna_11	2019	197.857	129.227	-1.0177	-31.1836
		Albacore tuna	albacoretuna_11	2020	106.665	157.596	-49.0567	-42.0269
		Albacore tuna	albacoretuna_12	2014	369.735	330.395	-49.2271	-32.7031
		Albacore tuna	albacoretuna_12	2015	450.311	332.559	-59.5162	-48.2135
		Albacore tuna	albacoretuna_12	2019	186.951	129.971	23.9296	-32.8172
		Albacore tuna	albacoretuna_12	2020	80.1253	162.297	-41.0116	-38.4385
		Albacore tuna	albacoretuna_13	2014	383.56	329.8	-67.5714	-48.6268
		Albacore tuna	albacoretuna_13	2015	545.131	330.725	-2.49639	-68.1846
		Albacore tuna	albacoretuna_13	2019	182.421	133.246	-20.9473	-40.7766
		Albacore tuna	albacoretuna_13	2020	113.354	164.965	-48.4289	-44.0999
		Albacore tuna	albacoretuna_14	2014	383.052	330.311	-58.6081	-44.6567
		Albacore tuna	albacoretuna_14	2015	510.44	332.32	-31.6948	-68.1056
		Albacore tuna	albacoretuna_14	2019	198.592	131.358	-2.08073	-31.553
		Albacore tuna	albacoretuna_14	2020	169.161	154.547	-53.4639	-41.3067
		Albacore tuna	albacoretuna_15	2014	368.458	330.564	-52.7312	-36.5354
		Albacore tuna	albacoretuna_15	2015	445.98	333.445	-57.1975	-48.5874
		Albacore tuna	albacoretuna_15	2019	161.224	128.679	23.3831	-37.0469
		Albacore tuna	albacoretuna_15	2020	63.6594	167.764	-36.0532	-39.0013
		Albacore tuna	albacoretuna_16	2014	382.554	330.913	-57.3799	-45.3459
		Albacore tuna	albacoretuna_16	2015	479.741	330.269	-42.6086	-60.4587
		Albacore tuna	albacoretuna_16	2019	218.021	129.074	-6.50732	-38.4268
		Albacore tuna	albacoretuna_16	2020	140.366	156.326	-50.5305	-46.6228
		Albacore tuna	albacoretuna_17	2014	361.189	330.381	-47.8656	-32.2319
		Albacore tuna	albacoretuna_17	2015	455.79	332.937	-58.411	-43.1912
		Albacore tuna	albacoretuna_17	2019	181.908	129.199	2.62568	-33.4738
		Albacore tuna	albacoretuna_17	2020	53.6107	143.596	-38.6195	-39.4022
		Albacore tuna	albacoretuna_18	2014	402.735	330.871	-39.772	-26.2709
		Albacore tuna	albacoretuna_18	2015	456.173	335.533	-49.9187	-35.111
		Albacore tuna	albacoretuna_18	2019	157.389	127.797	8.32465	-29.2039
		Albacore tuna	albacoretuna_18	2020	33.1495	151.695	-46.8821	-38.3826
		Albacore tuna	albacoretuna_19	2014	389.527	331.749	-55.982	-46.0339
		Albacore tuna	albacoretuna_19	2015	495.706	332.071	-38.288	-59.1641
		Albacore tuna	albacoretuna_19	2019	209.206	130.056	-14.3517	-33.9043
		Albacore tuna	albacoretuna_19	2020	135.463	158.201	-53.3544	-42.9378
		Albacore tuna	albacoretuna_2	2014	397.332	330.71	-53.2117	-41.2407
		Albacore tuna	albacoretuna_2	2015	478.003	332.614	-41.5666	-54.4538
		Albacore tuna	albacoretuna_2	2019	182.401	129.989	4.4095	-37.5115
		Albacore tuna	albacoretuna_2	2020	98.4331	160.15	-46.0173	-43.8738
		Albacore tuna	albacoretuna_20	2014	373.702	330.74	-43.6753	-34.1563
		Albacore tuna	albacoretuna_20	2015	463.747	331.852	-54.6667	-46.6296
		Albacore tuna	albacoretuna_20	2019	218.309	131.184	-7.70757	-37.7477
		Albacore tuna	albacoretuna_20	2020	108.879	153.178	-52.6396	-47.3151
		Albacore tuna	albacoretuna_3	2014	357.38	331.389	-44.0721	-27.7181
		Albacore tuna	albacoretuna_3	2015	432.553	333.057	-61.626	-42.7922
		Albacore tuna	albacoretuna_3	2019	154.424	123.598	15.4943	-32.7136
		Albacore tuna	albacoretuna_3	2020	20.5019	103.295	-32.7352	-39.3993
		Albacore tuna	albacoretuna_4	2014	370.771	330.122	-62.0214	-44.8001
		Albacore tuna	albacoretuna_4	2015	511.414	331.809	-22.7645	-65.3123
		Albacore tuna	albacoretuna_4	2019	207.257	132.524	-3.76024	-46.7779
		Albacore tuna	albacoretuna_4	2020	143.929	160.802	-46.2471	-41.0607
		Albacore tuna	albacoretuna_5	2014	394.747	330.617	-51.806	-38.0683
		Albacore tuna	albacoretuna_5	2015	471.788	331.67	-51.4999	-47.2299
		Albacore tuna	albacoretuna_5	2019	150.357	127.854	15.9751	-34.612
		Albacore tuna	albacoretuna_5	2020	62.3047	170.957	-44.1666	-40.6364
		Albacore tuna	albacoretuna_6	2014	397.322	330.833	-54.6981	-44.8663
		Albacore tuna	albacoretuna_6	2015	488.524	330.787	-32.7763	-58.4066
		Albacore tuna	albacoretuna_6	2019	178.353	129.147	-7.10726	-37.0034
		Albacore tuna	albacoretuna_6	2020	114.961	161.754	-52.3522	-46.2215
		Albacore tuna	albacoretuna_7	2014	401.291	330.472	-38.7201	-33.0663
		Albacore tuna	albacoretuna_7	2015	460.768	332.806	-49.3975	-41.9752
		Albacore tuna	albacoretuna_7	2019	189.606	128.882	0.315575	-32.7675
		Albacore tuna	albacoretuna_7	2020	103.317	154.965	-54.0988	-43.378
		Albacore tuna	albacoretuna_8	2014	366.313	329.194	-56.7877	-39.8704
		Albacore tuna	albacoretuna_8	2015	452.088	330.533	-57.7517	-53.6424
		Albacore tuna	albacoretuna_8	2019	231.981	130.947	0.456032	-42.7803
		Albacore tuna	albacoretuna_8	2020	114.524	158.003	-43.7519	-48.3395
		Albacore tuna	albacoretuna_9	2014	547.695	328.37	-82.3163	-74.0997
		Albacore tuna	albacoretuna_9	2015	1054.83	326.226	-100	-94.8778
		Albacore tuna	albacoretuna_9	2019	189.816	140.279	-97.8561	-78.5366
		Albacore tuna	albacoretuna_9	2020	159.083	136.061	-97.2832	-71.6215
		Black-footed albatross	black-footedAlbatross_1	2014	194.166	280.203	21.9421	14.0168
		Black-footed albatross	black-footedAlbatross_1	2015	40.3849	317.217	-6.55743	7.8815
		Black-footed albatross	black-footedAlbatross_1	2019	87.9251	14.5337	-11.9458	-9.13261
		Black-footed albatross	black-footedAlbatross_1	2020	99.7096	65.8948	-17.0397	-10.6117
		Black-footed albatross	black-footedAlbatross_10	2014	121.451	272.747	3.02522	13.7367
		Black-footed albatross	black-footedAlbatross_10	2015	17.6078	311.791	-12.4411	8.12632
		Black-footed albatross	black-footedAlbatross_10	2019	117.785	42.0802	-22.7744	-11.912
		Black-footed albatross	black-footedAlbatross_10	2020	130.428	81.8168	-16.3455	-8.22331
		Black-footed albatross	black-footedAlbatross_11	2014	135.364	269.715	21.3207	8.40115
		Black-footed albatross	black-footedAlbatross_11	2015	67.8003	103.526	-9.12679	2.80239
		Black-footed albatross	black-footedAlbatross_11	2019	107.436	48.623	-18.555	-17.2565
		Black-footed albatross	black-footedAlbatross_11	2020	135.898	78.335	-15.5926	-18.7564
		Black-footed albatross	black-footedAlbatross_12	2014	164.747	280.398	6.1319	17.1271
		Black-footed albatross	black-footedAlbatross_12	2015	14.5365	325.991	-7.93516	10.5355
		Black-footed albatross	black-footedAlbatross_12	2019	104.687	351.168	-16.0083	-3.04078
		Black-footed albatross	black-footedAlbatross_12	2020	65.5572	24.0505	-9.25476	-4.90786
		Black-footed albatross	black-footedAlbatross_13	2014	182.821	277.938	15.6028	15.1107
		Black-footed albatross	black-footedAlbatross_13	2015	21.5095	310.023	-4.26672	9.333
		Black-footed albatross	black-footedAlbatross_13	2019	93.4651	13.4194	-17.9935	-7.35482
		Black-footed albatross	black-footedAlbatross_13	2020	107.513	67.4726	-15.6099	-10.999
		Black-footed albatross	black-footedAlbatross_14	2014	128.806	281.882	-3.49036	14.6279
		Black-footed albatross	black-footedAlbatross_14	2015	58.3872	296.842	-11.4376	8.63654
		Black-footed albatross	black-footedAlbatross_14	2019	121.872	27.7221	-13.3927	-12.7934
		Black-footed albatross	black-footedAlbatross_14	2020	163.128	87.0305	-11.198	-11.0606
		Black-footed albatross	black-footedAlbatross_15	2014	199.176	277.503	16.752	15.3299
		Black-footed albatross	black-footedAlbatross_15	2015	11.4425	10.6782	-12.2276	8.19135
		Black-footed albatross	black-footedAlbatross_15	2019	96.2866	49.1875	-14.6359	-12.9689
		Black-footed albatross	black-footedAlbatross_15	2020	169.296	80.6257	-21.4787	-15.7177
		Black-footed albatross	black-footedAlbatross_16	2014	170.37	283.327	22.1031	11.7999
		Black-footed albatross	black-footedAlbatross_16	2015	18.6813	352.096	-10.9754	8.89273
		Black-footed albatross	black-footedAlbatross_16	2019	78.9981	34.3622	-16.4017	-6.63977
		Black-footed albatross	black-footedAlbatross_16	2020	144.904	84.141	-17.7521	-9.3506
		Black-footed albatross	black-footedAlbatross_17	2014	186.448	279.706	10.6256	18.3193
		Black-footed albatross	black-footedAlbatross_17	2015	45.9986	299.88	-10.2253	13.3666
		Black-footed albatross	black-footedAlbatross_17	2019	119.978	347.128	-17.5333	-3.84288
		Black-footed albatross	black-footedAlbatross_17	2020	68.0777	35.1971	-15.4364	-3.74595
		Black-footed albatross	black-footedAlbatross_18	2014	187.499	279.834	16.7611	18.8915
		Black-footed albatross	black-footedAlbatross_18	2015	27.1198	126.433	-3.43107	13.5723
		Black-footed albatross	black-footedAlbatross_18	2019	97.8728	357.11	-16.8064	-6.37901
		Black-footed albatross	black-footedAlbatross_18	2020	95.8098	58.6346	-13.1	-13.4697
		Black-footed albatross	black-footedAlbatross_19	2014	113.192	281.583	-5.30405	11.6549
		Black-footed albatross	black-footedAlbatross_19	2015	82.6688	291.325	-9.26841	7.98411
		Black-footed albatross	black-footedAlbatross_19	2019	114.52	11.428	-5.18496	-11.5491
		Black-footed albatross	black-footedAlbatross_19	2020	118.174	70.0961	-0.400576	-11.1368
		Black-footed albatross	black-footedAlbatross_2	2014	208.181	278.391	16.6839	17.769
		Black-footed albatross	black-footedAlbatross_2	2015	32.0729	295.92	-6.27212	8.74792
		Black-footed albatross	black-footedAlbatross_2	2019	92.4909	8.76518	-12.8033	-10.539
		Black-footed albatross	black-footedAlbatross_2	2020	136.492	72.8337	-16.7594	-13.2455
		Black-footed albatross	black-footedAlbatross_20	2014	175.71	278.696	6.75674	21.5481
		Black-footed albatross	black-footedAlbatross_20	2015	50.1267	291.161	-10.1399	14.7786
		Black-footed albatross	black-footedAlbatross_20	2019	105.251	38.1374	-13.5795	-10.4235
		Black-footed albatross	black-footedAlbatross_20	2020	143.383	85.8368	-11.1455	-9.59097
		Black-footed albatross	black-footedAlbatross_3	2014	106.971	283.66	-4.16447	12.7236
		Black-footed albatross	black-footedAlbatross_3	2015	88.7678	292.106	-10.1101	6.98535
		Black-footed albatross	black-footedAlbatross_3	2019	114.38	47.9256	-8.35837	-10.7102
		Black-footed albatross	black-footedAlbatross_3	2020	162.951	86.4007	-8.39968	-10.8612
		Black-footed albatross	black-footedAlbatross_4	2014	134.092	274.678	25.2261	10.8418
		Black-footed albatross	black-footedAlbatross_4	2015	38.2488	108.12	-5.27184	3.76522
		Black-footed albatross	black-footedAlbatross_4	2019	89.5115	49.0961	-15.8714	-12.3759
		Black-footed albatross	black-footedAlbatross_4	2020	184.806	84.2645	-18.2184	-17.9315
		Black-footed albatross	black-footedAlbatross_5	2014	93.6956	284.533	-3.22947	6.63711
		Black-footed albatross	black-footedAlbatross_5	2015	129.303	288.06	-4.3933	3.23627
		Black-footed albatross	black-footedAlbatross_5	2019	115.734	21.824	-12.0011	-9.74314
		Black-footed albatross	black-footedAlbatross_5	2020	115.093	54.4519	-8.69258	-10.7184
		Black-footed albatross	black-footedAlbatross_6	2014	131.389	275.472	6.46877	12.5521
		Black-footed albatross	black-footedAlbatross_6	2015	3.43609	315.467	-11.0719	8.50855
		Black-footed albatross	black-footedAlbatross_6	2019	94.829	31.708	-19.8331	-9.68905
		Black-footed albatross	black-footedAlbatross_6	2020	134.557	82.5277	-14.7244	-11.8358
		Black-footed albatross	black-footedAlbatross_7	2014	138.29	279.354	0.50372	17.5223
		Black-footed albatross	black-footedAlbatross_7	2015	30.1555	296.421	-10.9964	9.80846
		Black-footed albatross	black-footedAlbatross_7	2019	99.4253	32.6048	-15.7439	-7.78264
		Black-footed albatross	black-footedAlbatross_7	2020	148.472	89.8043	-12.4197	-6.30203
		Black-footed albatross	black-footedAlbatross_8	2014	158.566	284.323	-0.241694	14.3972
		Black-footed albatross	black-footedAlbatross_8	2015	103.259	290.014	-8.3633	10.0859
		Black-footed albatross	black-footedAlbatross_8	2019	110.93	16.6487	-12.6415	-9.05349
		Black-footed albatross	black-footedAlbatross_8	2020	158.746	84.4131	-12.3723	-9.00068
		Black-footed albatross	black-footedAlbatross_9	2014	171.05	281.902	4.08351	19.7387
		Black-footed albatross	black-footedAlbatross_9	2015	34.8551	287.261	-7.79238	13.7473
		Black-footed albatross	black-footedAlbatross_9	2019	107.718	14.8508	-12.7742	-7.36416
		Black-footed albatross	black-footedAlbatross_9	2020	122.559	80.6845	-8.83156	-7.57047
		Blue shark	blueShark_1	2014	404.605	334.678	-63.0956	-36.0331
		Blue shark	blueShark_1	2015	487.979	336.798	-81.7038	-63.8497
		Blue shark	blueShark_1	2019	80.1541	154.524	-23.0753	-19.6911
		Blue shark	blueShark_1	2020	130.126	351.668	-16.0559	-51.3001
		Blue shark	blueShark_10	2014	423.292	334.037	-66.3321	-37.2049
		Blue shark	blueShark_10	2015	452.888	337.475	-74.7864	-62.6163
		Blue shark	blueShark_10	2019	23.2431	238.934	-24.7572	-20.149
		Blue shark	blueShark_10	2020	236.771	341.232	-15.5326	-51.9967
		Blue shark	blueShark_11	2014	313.313	334.141	-64.8069	-34.2842
		Blue shark	blueShark_11	2015	404.507	332.55	-71.6491	-62.0263
		Blue shark	blueShark_11	2019	172.318	145.999	-17.2563	-23.4718
		Blue shark	blueShark_11	2020	44.2461	119.698	-16.6075	-35.1628
		Blue shark	blueShark_12	2014	277.82	332.875	-60.8162	-29.4799
		Blue shark	blueShark_12	2015	341.994	329.966	-67.6066	-53.4921
		Blue shark	blueShark_12	2019	105.282	145.99	-18.3152	-18.2036
		Blue shark	blueShark_12	2020	17.3273	85.9954	-10.9072	-26.2804
		Blue shark	blueShark_13	2014	353.296	334.569	-64.8896	-31.5018
		Blue shark	blueShark_13	2015	419.664	336.155	-74.8572	-61.6942
		Blue shark	blueShark_13	2019	103.64	153.662	-28.3969	-22.8193
		Blue shark	blueShark_13	2020	111.079	347.79	-27.06	-50.2296
		Blue shark	blueShark_14	2014	411.445	332.816	-69.9789	-34.8821
		Blue shark	blueShark_14	2015	539.208	335.993	-88.4081	-68.5608
		Blue shark	blueShark_14	2019	66.7008	165.615	-25.7136	-21.333
		Blue shark	blueShark_14	2020	158.474	343.747	-23.5532	-52.5934
		Blue shark	blueShark_15	2014	446.47	333.297	-65.4878	-32.3599
		Blue shark	blueShark_15	2015	558.967	335.413	-84.5181	-67.9422
		Blue shark	blueShark_15	2019	25.9979	194.982	-29.0328	-18.8302
		Blue shark	blueShark_15	2020	226.937	341.924	-21.3385	-53.4279
		Blue shark	blueShark_16	2014	236.23	330.172	-62.563	-30.4409
		Blue shark	blueShark_16	2015	353.945	332.427	-69.6091	-57.8192
		Blue shark	blueShark_16	2019	132.868	139.708	-18.2936	-25.5251
		Blue shark	blueShark_16	2020	37.6685	100.307	-19.3133	-35.4293
		Blue shark	blueShark_17	2014	510.318	335.888	-67.0913	-40.0303
		Blue shark	blueShark_17	2015	621.028	337.174	-94.2821	-70.3997
		Blue shark	blueShark_17	2019	31.8524	210.926	-21.07	-10.1605
		Blue shark	blueShark_17	2020	194.906	338.976	-7.96709	-46.8552
		Blue shark	blueShark_18	2014	394.34	333.31	-65.0976	-31.6562
		Blue shark	blueShark_18	2015	475.447	336.62	-83.6785	-61.5636
		Blue shark	blueShark_18	2019	59.3756	161.703	-21.2994	-13.4077
		Blue shark	blueShark_18	2020	140.861	345.015	-19.4778	-41.555
		Blue shark	blueShark_19	2014	485.761	334.809	-66.9628	-36.1675
		Blue shark	blueShark_19	2015	599.471	335.425	-92.059	-66.6763
		Blue shark	blueShark_19	2019	27.0414	220.884	-22.6903	-14.8641
		Blue shark	blueShark_19	2020	208.244	340.177	-14.1904	-49.8335
		Blue shark	blueShark_2	2014	538.36	334.329	-69.6078	-38.2567
		Blue shark	blueShark_2	2015	687.766	337.403	-94.2507	-67.9748
		Blue shark	blueShark_2	2019	47.3952	307.108	-12.8782	-17.2757
		Blue shark	blueShark_2	2020	297.734	339.206	5.9365	-50.4022
		Blue shark	blueShark_20	2014	269.111	331.378	-65.8315	-32.9388
		Blue shark	blueShark_20	2015	376.003	332.022	-76.4657	-63.4725
		Blue shark	blueShark_20	2019	176.855	148.739	-20.6048	-20.7408
		Blue shark	blueShark_20	2020	59.3215	137.284	-20.8696	-34.6599
		Blue shark	blueShark_3	2014	603.136	338.035	-72.1047	-43.6755
		Blue shark	blueShark_3	2015	723.342	338.877	-95.8754	-67.7648
		Blue shark	blueShark_3	2019	40.8765	302.723	-12.1287	-14.6099
		Blue shark	blueShark_3	2020	291.32	340.432	1.31014	-52.3735
		Blue shark	blueShark_4	2014	527.082	334.488	-60.8286	-36.0066
		Blue shark	blueShark_4	2015	639.318	335.795	-88.3354	-68.7556
		Blue shark	blueShark_4	2019	23.4738	273.389	-16.4588	-7.03398
		Blue shark	blueShark_4	2020	211.334	337.605	-7.18638	-40.7129
		Blue shark	blueShark_5	2014	553.036	334.655	-58.9937	-41.7613
		Blue shark	blueShark_5	2015	674.158	337.582	-90.5843	-73.4914
		Blue shark	blueShark_5	2019	70.7773	160.666	2.53751	-11.2611
		Blue shark	blueShark_5	2020	149.561	340.553	8.71617	-49.7105
		Blue shark	blueShark_6	2014	343.563	334.709	-65.4626	-32.2189
		Blue shark	blueShark_6	2015	378.738	334.653	-77.0831	-56.0225
		Blue shark	blueShark_6	2019	77.9149	160.182	-29.0885	-20.1251
		Blue shark	blueShark_6	2020	142.663	342.437	-30.5696	-44.4166
		Blue shark	blueShark_7	2014	481.947	334.798	-62.5333	-39.8792
		Blue shark	blueShark_7	2015	588.46	333.345	-84.1767	-71.8316
		Blue shark	blueShark_7	2019	31.2998	173.235	-21.7342	-17.3882
		Blue shark	blueShark_7	2020	217.422	345.962	-7.28135	-54.9156
		Blue shark	blueShark_8	2014	428.018	333.881	-62.695	-29.2981
		Blue shark	blueShark_8	2015	526.204	335.8	-87.6691	-63.296
		Blue shark	blueShark_8	2019	92.5441	161.274	-24.2058	-13.6211
		Blue shark	blueShark_8	2020	95.7208	347.556	-13.4171	-46.9119
		Blue shark	blueShark_9	2014	457.157	333.77	-68.3053	-29.4183
		Blue shark	blueShark_9	2015	525.78	334.397	-85.3338	-66.0663
		Blue shark	blueShark_9	2019	27.6604	214.254	-27.7559	-17.307
		Blue shark	blueShark_9	2020	215.107	339.432	-26.2267	-49.8789
		Blue whale	blueWhale_1	2014	314.528	333.557	-76.8502	-38.7219
		Blue whale	blueWhale_1	2015	433.075	336.158	-87.2484	-52.5129
		Blue whale	blueWhale_1	2019	85.847	196.278	-39.3182	-14.5761
		Blue whale	blueWhale_1	2020	51.7945	196.782	-52.2736	-48.5655
		Blue whale	blueWhale_10	2014	504.185	333.771	-71.5777	-21.0816
		Blue whale	blueWhale_10	2015	601.204	334.292	-82.7243	-28.6054
		Blue whale	blueWhale_10	2019	72.4211	249.129	-56.694	-5.60138
		Blue whale	blueWhale_10	2020	95.9075	306.846	-42.27	-41.5164
		Blue whale	blueWhale_11	2014	617.221	333.473	-65.8811	-34.2507
		Blue whale	blueWhale_11	2015	753.724	334.552	-90.5737	-50.7157
		Blue whale	blueWhale_11	2019	101.011	292.901	-40.5696	-33.2706
		Blue whale	blueWhale_11	2020	76.3338	250.538	-84.6941	-59.6047
		Blue whale	blueWhale_12	2014	352.274	333.003	-77.3342	-39.361
		Blue whale	blueWhale_12	2015	497.821	335.976	-88.1374	-47.0223
		Blue whale	blueWhale_12	2019	84.7493	198.281	-38.7473	-14.769
		Blue whale	blueWhale_12	2020	47.2981	215.879	-56.6661	-52.0514
		Blue whale	blueWhale_13	2014	280.885	330.455	-67.0772	-37.2322
		Blue whale	blueWhale_13	2015	383.555	333.242	-72.7859	-34.1772
		Blue whale	blueWhale_13	2019	77.1523	305.776	-35.7675	1.50096
		Blue whale	blueWhale_13	2020	263.622	333.664	-32.648	-17.4094
		Blue whale	blueWhale_14	2014	350.14	332.511	-76.1072	-33.8104
		Blue whale	blueWhale_14	2015	425.063	333.995	-77.5475	-28.787
		Blue whale	blueWhale_14	2019	65.3935	213.309	-39.1037	-17.4183
		Blue whale	blueWhale_14	2020	50.5703	302.193	-49.0599	-52.437
		Blue whale	blueWhale_15	2014	302.057	331.227	-70.0446	-34.9777
		Blue whale	blueWhale_15	2015	368.473	332.121	-71.5507	-27.1072
		Blue whale	blueWhale_15	2019	66.6323	208.251	-46.2306	-10.1823
		Blue whale	blueWhale_15	2020	131.186	327.83	-36.9634	-34.2254
		Blue whale	blueWhale_16	2014	389.428	332.769	-71.3335	-34.8963
		Blue whale	blueWhale_16	2015	485.48	334.008	-77.1598	-32.3426
		Blue whale	blueWhale_16	2019	145.605	180.53	-68.18	-21.5938
		Blue whale	blueWhale_16	2020	124.637	184.122	-83.2837	-51.74
		Blue whale	blueWhale_17	2014	297.831	332.131	-70.7788	-38.8641
		Blue whale	blueWhale_17	2015	398.583	334.61	-76.6455	-37.6764
		Blue whale	blueWhale_17	2019	118.492	184.513	-51.0403	-7.5435
		Blue whale	blueWhale_17	2020	57.3827	198.671	-61.6501	-40.6225
		Blue whale	blueWhale_18	2014	351.666	332.828	-75.287	-37.0115
		Blue whale	blueWhale_18	2015	478.036	335.603	-84.715	-42.1347
		Blue whale	blueWhale_18	2019	67.0341	215.581	-40.3303	-18.6667
		Blue whale	blueWhale_18	2020	81.0707	190.391	-64.3258	-56.3799
		Blue whale	blueWhale_19	2014	423.719	334.739	-80.4401	-43.4631
		Blue whale	blueWhale_19	2015	553.652	336.185	-93.7936	-54.3803
		Blue whale	blueWhale_19	2019	94.6689	195.361	-47.8945	-17.7564
		Blue whale	blueWhale_19	2020	84.9601	191.76	-69.8803	-51.2443
		Blue whale	blueWhale_20	2014	414.519	333.074	-76.866	-25.4618
		Blue whale	blueWhale_20	2015	524.568	334.52	-83.8081	-21.1248
		Blue whale	blueWhale_20	2019	93.4364	199.015	-61.3727	-29.8468
		Blue whale	blueWhale_20	2020	98.1349	186.484	-73.9229	-59.7328
		Blue whale	blueWhale_3	2014	332.615	332.758	-69.9704	-32.6275
		Blue whale	blueWhale_3	2015	415.662	333.947	-72.6889	-21.6656
		Blue whale	blueWhale_3	2019	101.233	195.472	-54.8524	-5.3438
		Blue whale	blueWhale_3	2020	72.2731	200.409	-65.344	-41.5174
		Blue whale	blueWhale_4	2014	315.432	333.635	-76.7101	-36.2193
		Blue whale	blueWhale_4	2015	453.654	336.207	-89.0608	-45.7774
		Blue whale	blueWhale_4	2019	159.195	180.55	-56.2838	-4.55671
		Blue whale	blueWhale_4	2020	195.592	173.693	-77.9052	-44.5873
		Blue whale	blueWhale_5	2014	332.045	332	-68.538	-32.1165
		Blue whale	blueWhale_5	2015	428.375	333.575	-72.9546	-32.8155
		Blue whale	blueWhale_5	2019	71.2721	206.274	-45.9265	-14.6447
		Blue whale	blueWhale_5	2020	57.9487	305.009	-47.1961	-45.2215
		Blue whale	blueWhale_6	2014	356.741	332.865	-71.8976	-34.9147
		Blue whale	blueWhale_6	2015	433.868	333.853	-75.1254	-33.6079
		Blue whale	blueWhale_6	2019	65.3773	216.421	-41.5672	4.00662
		Blue whale	blueWhale_6	2020	47.8213	274.393	-55.7073	-33.4716
		Blue whale	blueWhale_7	2014	413.64	333.101	-70.4229	-30.2277
		Blue whale	blueWhale_7	2015	492.24	334.267	-73.3735	-29.2682
		Blue whale	blueWhale_7	2019	60.0928	234.818	-39.3441	-8.83994
		Blue whale	blueWhale_7	2020	79.4718	195.613	-71.1041	-48.7741
		Blue whale	blueWhale_8	2014	290.796	331.378	-64.2557	-27.5198
		Blue whale	blueWhale_8	2015	369.019	332.966	-66.8193	-10.6194
		Blue whale	blueWhale_8	2019	111.201	185.063	-47.3211	-14.6485
		Blue whale	blueWhale_8	2020	62.8574	194.854	-58.3719	-43.801
		Blue whale	blueWhale_9	2014	284.778	332.038	-71.0394	-34.2009
		Blue whale	blueWhale_9	2015	379.824	334.175	-77.1314	-34.0002
		Blue whale	blueWhale_9	2019	73.8507	196.072	-39.909	-3.52018
		Blue whale	blueWhale_9	2020	126.737	329.58	-31.8494	-25.8807
		California sea lion	californiaSeaLion_1	2014	265.232	341.867	-91.7619	-65.422
		California sea lion	californiaSeaLion_1	2015	375.454	344.808	-78.6677	8.19002
		California sea lion	californiaSeaLion_1	2019	81.0876	342.77	356.882	203.017
		California sea lion	californiaSeaLion_1	2020	104.886	337.625	667.777	238.141
		California sea lion	californiaSeaLion_10	2014	218.962	341.033	-97.3272	-72.7829
		California sea lion	californiaSeaLion_10	2015	392.602	346.18	-86.6599	10.2169
		California sea lion	californiaSeaLion_10	2019	115.894	348.094	104.156	104.629
		California sea lion	californiaSeaLion_10	2020	145.608	341.001	320.263	142.016
		California sea lion	californiaSeaLion_11	2014	287.579	341.707	-94.6591	-64.7699
		California sea lion	californiaSeaLion_11	2015	411.168	346.369	-81.6843	16.266
		California sea lion	californiaSeaLion_11	2019	48.1468	331.708	112.939	86.1928
		California sea lion	californiaSeaLion_11	2020	106.153	335.373	382.789	153.068
		California sea lion	californiaSeaLion_12	2014	184.333	338.617	-88.8221	-71.9916
		California sea lion	californiaSeaLion_12	2015	397.452	344.832	-83.9304	34.6697
		California sea lion	californiaSeaLion_12	2019	48.9786	345.036	106.226	109.213
		California sea lion	californiaSeaLion_12	2020	145.261	340.474	181.504	148.025
		California sea lion	californiaSeaLion_13	2014	202.449	340.182	-92.1581	-68.1126
		California sea lion	californiaSeaLion_13	2015	374.435	345.581	-71.4539	-1.51124
		California sea lion	californiaSeaLion_13	2019	145.142	347.366	298.072	231.922
		California sea lion	californiaSeaLion_13	2020	117.809	342.366	416.107	278.237
		California sea lion	californiaSeaLion_14	2014	283.906	343.158	-79.7209	-57.6107
		California sea lion	californiaSeaLion_14	2015	414.067	345.045	-77.5148	24.1777
		California sea lion	californiaSeaLion_14	2019	191.602	344.083	161.632	159.011
		California sea lion	californiaSeaLion_14	2020	167.795	338.94	464.237	194.687
		California sea lion	californiaSeaLion_15	2014	265.352	339.789	-96.5191	-73.0855
		California sea lion	californiaSeaLion_15	2015	414.765	344.767	-80.1822	28.7608
		California sea lion	californiaSeaLion_15	2019	77.7386	350.244	87.3004	134.027
		California sea lion	californiaSeaLion_15	2020	194.742	342.794	342.434	134.389
		California sea lion	californiaSeaLion_16	2014	292.908	340.873	-95.0843	-68.2084
		California sea lion	californiaSeaLion_16	2015	380.92	344.228	-81.3159	9.50978
		California sea lion	californiaSeaLion_16	2019	15.0518	355.645	167.402	157.738
		California sea lion	californiaSeaLion_16	2020	120.538	338.838	410.48	168.094
		California sea lion	californiaSeaLion_17	2014	238.51	338.123	-94.8885	-68.0055
		California sea lion	californiaSeaLion_17	2015	384.4	344.368	-80.598	13.233
		California sea lion	californiaSeaLion_17	2019	112.991	340.217	238.797	206.022
		California sea lion	californiaSeaLion_17	2020	152.211	337.654	210.768	274.336
		California sea lion	californiaSeaLion_18	2014	227.964	337.67	-74.3334	-72.6949
		California sea lion	californiaSeaLion_18	2015	417.484	343.115	-84.9364	16.4171
		California sea lion	californiaSeaLion_18	2019	55.4996	337.964	283.887	182.855
		California sea lion	californiaSeaLion_18	2020	145.708	338.884	269.19	222.076
		California sea lion	californiaSeaLion_19	2014	225.434	340.994	-91.7148	-75.7317
		California sea lion	californiaSeaLion_19	2015	417.169	345.705	-87.1458	-9.00021
		California sea lion	californiaSeaLion_19	2019	140.646	343.699	184.049	169.073
		California sea lion	californiaSeaLion_19	2020	200.694	342.277	240.568	244.622
		California sea lion	californiaSeaLion_2	2014	250.405	340.696	-91.3028	-60.4055
		California sea lion	californiaSeaLion_2	2015	378.719	345.179	-82.405	29.0729
		California sea lion	californiaSeaLion_2	2019	82.6432	338.964	70.4901	106.836
		California sea lion	californiaSeaLion_2	2020	147.923	337.309	279.906	149.159
		California sea lion	californiaSeaLion_20	2014	234.238	342.078	-93.8688	-71.3677
		California sea lion	californiaSeaLion_20	2015	370.912	346.308	-85.5507	5.12633
		California sea lion	californiaSeaLion_20	2019	45.29	350.555	148.381	154.415
		California sea lion	californiaSeaLion_20	2020	130.048	343.598	423.011	160.635
		California sea lion	californiaSeaLion_3	2014	251.075	340.91	-92.4948	-77.7631
		California sea lion	californiaSeaLion_3	2015	394.132	343.911	-81.8053	11.4544
		California sea lion	californiaSeaLion_3	2019	116.826	341.918	247.732	171.281
		California sea lion	californiaSeaLion_3	2020	137.139	337.808	379.797	233.626
		California sea lion	californiaSeaLion_4	2014	232.455	341.497	-83.3287	-54.161
		California sea lion	californiaSeaLion_4	2015	366.717	345.093	-78.2255	53.5717
		California sea lion	californiaSeaLion_4	2019	74.6362	342.472	59.1038	93.7117
		California sea lion	californiaSeaLion_4	2020	73.9101	328.006	270.1	141.715
		California sea lion	californiaSeaLion_5	2014	91.6557	344.486	-100	-77.627
		California sea lion	californiaSeaLion_5	2015	348.083	348.891	-98.8517	-49.5157
		California sea lion	californiaSeaLion_5	2019	37.3352	340.75	3.79648	131.356
		California sea lion	californiaSeaLion_5	2020	92.5917	338.803	226.337	91.1087
		California sea lion	californiaSeaLion_6	2014	261.084	341.605	-94.1724	-73.2637
		California sea lion	californiaSeaLion_6	2015	339.121	344.486	-80.0135	-4.95602
		California sea lion	californiaSeaLion_6	2019	70.9304	349.198	446.202	219.601
		California sea lion	californiaSeaLion_6	2020	111.93	342.425	360.422	280.528
		California sea lion	californiaSeaLion_7	2014	250.924	340.072	-93.5441	-72.1537
		California sea lion	californiaSeaLion_7	2015	404.598	344.558	-87.3983	14.4617
		California sea lion	californiaSeaLion_7	2019	117.477	345.959	188.954	113.518
		California sea lion	californiaSeaLion_7	2020	95.8186	336.32	219.036	151.694
		California sea lion	californiaSeaLion_8	2014	189.507	339.809	-96.0962	-75.7373
		California sea lion	californiaSeaLion_8	2015	369.128	345.122	-87.7816	-16.1047
		California sea lion	californiaSeaLion_8	2019	88.612	345.177	255.664	170.949
		California sea lion	californiaSeaLion_8	2020	113.308	341.21	397.381	258.893
		California sea lion	californiaSeaLion_9	2014	237.48	343.327	-95.5551	-63.1995
		California sea lion	californiaSeaLion_9	2015	386.787	346.561	-81.4678	19.8017
		California sea lion	californiaSeaLion_9	2019	107.515	347.905	170.687	147.655
		California sea lion	californiaSeaLion_9	2020	75.9819	340.261	314.129	163.33
		Elephant seal	elephantSeal_1	2014	279.294	304.628	98.3508	-27.6904
		Elephant seal	elephantSeal_1	2015	334.239	301.538	10.2819	-17.1744
		Elephant seal	elephantSeal_1	2019	345.326	283.564	29.0887	68.6063
		Elephant seal	elephantSeal_1	2020	350.46	293.473	23.2542	43.3165
		Elephant seal	elephantSeal_10	2014	276.166	304.755	93.8973	-29.7956
		Elephant seal	elephantSeal_10	2015	358.08	296.641	5.69623	-18.6635
		Elephant seal	elephantSeal_10	2019	342.884	285.24	30.57	70.1832
		Elephant seal	elephantSeal_10	2020	352.863	292.758	24.9646	44.4592
		Elephant seal	elephantSeal_11	2014	276.717	303.558	94.5536	-30.7439
		Elephant seal	elephantSeal_11	2015	353.371	297.34	3.63925	-17.6718
		Elephant seal	elephantSeal_11	2019	367.632	280.812	30.4009	72.1784
		Elephant seal	elephantSeal_11	2020	381.118	289.718	23.911	44.4147
		Elephant seal	elephantSeal_12	2014	273.614	308.185	107.202	-30.1674
		Elephant seal	elephantSeal_12	2015	344.483	298.025	4.68722	-17.6466
		Elephant seal	elephantSeal_12	2019	376.205	281.394	20.9924	62.9775
		Elephant seal	elephantSeal_12	2020	378.876	292.487	18.6629	35.6824
		Elephant seal	elephantSeal_13	2014	262.477	306.906	83.6936	-30.2705
		Elephant seal	elephantSeal_13	2015	341.078	299.369	6.24041	-18.2981
		Elephant seal	elephantSeal_13	2019	359.985	281.561	26.1366	63.2614
		Elephant seal	elephantSeal_13	2020	359.459	293.476	22.5762	38.8447
		Elephant seal	elephantSeal_14	2014	269.15	305.933	101.779	-29.444
		Elephant seal	elephantSeal_14	2015	319.277	304.18	15.2076	-15.7203
		Elephant seal	elephantSeal_14	2019	329.858	285.179	32.5666	74.7019
		Elephant seal	elephantSeal_14	2020	328.285	293.871	24.6766	51.0684
		Elephant seal	elephantSeal_15	2014	275.349	308.141	97.7686	-29.4548
		Elephant seal	elephantSeal_15	2015	377.943	296.016	6.17524	-18.5477
		Elephant seal	elephantSeal_15	2019	349.013	282.295	30.9111	67.3768
		Elephant seal	elephantSeal_15	2020	370.439	292.186	26.0659	40.8113
		Elephant seal	elephantSeal_16	2014	293.604	305.121	102.905	-30.353
		Elephant seal	elephantSeal_16	2015	350.462	297.534	3.89984	-20.8462
		Elephant seal	elephantSeal_16	2019	334.156	283.344	29.1481	68.5122
		Elephant seal	elephantSeal_16	2020	322.041	293.894	20.9966	42.4669
		Elephant seal	elephantSeal_17	2014	273.395	307.058	99.4641	-29.8012
		Elephant seal	elephantSeal_17	2015	331.983	301.906	11.4804	-18.4227
		Elephant seal	elephantSeal_17	2019	336.276	283.657	30.8093	70.824
		Elephant seal	elephantSeal_17	2020	337.515	293.027	24.3039	45.7704
		Elephant seal	elephantSeal_18	2014	272.66	310.446	103.651	-28.2749
		Elephant seal	elephantSeal_18	2015	333.06	303.715	17.9566	-16.8679
		Elephant seal	elephantSeal_18	2019	340.446	283.033	31.3825	70.4277
		Elephant seal	elephantSeal_18	2020	339.37	292.807	28.2218	46.9883
		Elephant seal	elephantSeal_19	2014	294.283	301.152	90.6835	-32.0608
		Elephant seal	elephantSeal_19	2015	361.11	298.172	2.34635	-20.9877
		Elephant seal	elephantSeal_19	2019	350.19	284.139	27.169	67.2397
		Elephant seal	elephantSeal_19	2020	347.331	294.436	20.8422	43.0043
		Elephant seal	elephantSeal_2	2014	244.951	309.947	106.227	-29.225
		Elephant seal	elephantSeal_2	2015	308.953	301.378	17.9679	-14.5666
		Elephant seal	elephantSeal_2	2019	290.437	287.571	37.1558	80.2521
		Elephant seal	elephantSeal_2	2020	283.553	295.189	27.9058	54.4395
		Elephant seal	elephantSeal_20	2014	283.966	309.877	111.439	-27.8439
		Elephant seal	elephantSeal_20	2015	359.75	298.693	9.91292	-18.2461
		Elephant seal	elephantSeal_20	2019	372.309	282.368	25.9982	66.1478
		Elephant seal	elephantSeal_20	2020	368.533	291.742	24.1122	43.3575
		Elephant seal	elephantSeal_3	2014	258.947	310.339	95.6434	-27.5212
		Elephant seal	elephantSeal_3	2015	333.926	300.664	11.8644	-16.2314
		Elephant seal	elephantSeal_3	2019	334.586	282.597	29.74	67.1145
		Elephant seal	elephantSeal_3	2020	334.649	293.155	24.3627	43.5501
		Elephant seal	elephantSeal_4	2014	267.532	310.841	109.708	-27.7152
		Elephant seal	elephantSeal_4	2015	327.874	305.516	15.5081	-15.4395
		Elephant seal	elephantSeal_4	2019	363.093	282.147	23.9121	67.8571
		Elephant seal	elephantSeal_4	2020	366.32	291.784	19.8898	43.7231
		Elephant seal	elephantSeal_5	2014	253.83	312.472	97.5861	-25.466
		Elephant seal	elephantSeal_5	2015	316.862	303.287	16.5753	-16.5414
		Elephant seal	elephantSeal_5	2019	338.694	284.131	29.3442	67.6359
		Elephant seal	elephantSeal_5	2020	347.057	293.598	24.165	41.2736
		Elephant seal	elephantSeal_6	2014	264.438	315.197	119.543	-26.2782
		Elephant seal	elephantSeal_6	2015	317.07	305.961	20.3143	-15.7752
		Elephant seal	elephantSeal_6	2019	344.056	282.296	27.2204	67.3845
		Elephant seal	elephantSeal_6	2020	338.34	293.596	23.7228	42.3513
		Elephant seal	elephantSeal_7	2014	255.896	307.021	90.1966	-30.874
		Elephant seal	elephantSeal_7	2015	333.602	297.185	4.27126	-18.3181
		Elephant seal	elephantSeal_7	2019	345.735	283.737	32.1293	72.3198
		Elephant seal	elephantSeal_7	2020	356.902	292.69	21.9244	44.4941
		Elephant seal	elephantSeal_8	2014	240.607	308.493	88.6786	-27.3153
		Elephant seal	elephantSeal_8	2015	329.593	299.9	9.90449	-17.2427
		Elephant seal	elephantSeal_8	2019	354.766	284.252	31.6352	63.9638
		Elephant seal	elephantSeal_8	2020	369.325	292.251	21.7574	36.705
		Elephant seal	elephantSeal_9	2014	294.491	304.453	90.1584	-29.1364
		Elephant seal	elephantSeal_9	2015	337.137	301.833	10.6623	-17.9379
		Elephant seal	elephantSeal_9	2019	340.627	285.888	31.3906	75.9879
		Elephant seal	elephantSeal_9	2020	349.308	291.716	23.4748	52.1708
		Laysan albatross	laysanAlbatross_1	2014	50.6434	255.844	-0.19525	-4.52942
		Laysan albatross	laysanAlbatross_1	2015	46.9982	331.559	-9.26775	-10.4347
		Laysan albatross	laysanAlbatross_1	2019	122.101	227.694	-12.2222	-19.27
		Laysan albatross	laysanAlbatross_1	2020	105.791	183.78	-8.54002	-10.144
		Laysan albatross	laysanAlbatross_10	2014	45.2622	260.794	-3.73843	-3.10782
		Laysan albatross	laysanAlbatross_10	2015	40.8469	346.315	-9.45682	-9.38485
		Laysan albatross	laysanAlbatross_10	2019	111.784	227.883	-11.1943	-17.5447
		Laysan albatross	laysanAlbatross_10	2020	96.6817	180.077	-9.35177	-9.96216
		Laysan albatross	laysanAlbatross_11	2014	90.6963	239.738	-11.1159	-6.42612
		Laysan albatross	laysanAlbatross_11	2015	39.4447	330.44	-5.14518	-6.07185
		Laysan albatross	laysanAlbatross_11	2019	75.0321	244.84	-7.11057	-16.5102
		Laysan albatross	laysanAlbatross_11	2020	81.9593	183.525	-13.4815	-9.89819
		Laysan albatross	laysanAlbatross_12	2014	51.7038	291.4	-3.64893	-5.60491
		Laysan albatross	laysanAlbatross_12	2015	62.6906	341.978	-5.34494	-6.51968
		Laysan albatross	laysanAlbatross_12	2019	121.917	233.538	-8.82219	-20.7457
		Laysan albatross	laysanAlbatross_12	2020	97.9951	185.102	-5.52324	-14.0187
		Laysan albatross	laysanAlbatross_13	2014	63.8457	252.249	-6.93358	-1.67831
		Laysan albatross	laysanAlbatross_13	2015	48.1277	329.299	-7.52601	-7.12465
		Laysan albatross	laysanAlbatross_13	2019	88.6586	235.944	-7.00633	-13.2868
		Laysan albatross	laysanAlbatross_13	2020	95.1183	184.725	-8.04339	-6.6434
		Laysan albatross	laysanAlbatross_14	2014	53.3399	265.554	-2.90846	-2.83664
		Laysan albatross	laysanAlbatross_14	2015	39.4417	337.212	-5.11318	-4.93116
		Laysan albatross	laysanAlbatross_14	2019	112.198	233.362	-10.2367	-19.8631
		Laysan albatross	laysanAlbatross_14	2020	74.4357	183.659	-6.78945	-12.6364
		Laysan albatross	laysanAlbatross_15	2014	49.154	271.796	-4.53819	-5.88313
		Laysan albatross	laysanAlbatross_15	2015	38.0517	336.576	-7.76562	-8.19529
		Laysan albatross	laysanAlbatross_15	2019	107.428	229.457	-8.14904	-17.5991
		Laysan albatross	laysanAlbatross_15	2020	93.4538	181.987	-6.16697	-10.305
		Laysan albatross	laysanAlbatross_16	2014	47.655	288.889	-4.42866	-9.33759
		Laysan albatross	laysanAlbatross_16	2015	56.5864	335.426	-10.0846	-9.83187
		Laysan albatross	laysanAlbatross_16	2019	112.925	222.429	-3.80108	-16.3407
		Laysan albatross	laysanAlbatross_16	2020	109.539	179.741	-5.48623	-9.22053
		Laysan albatross	laysanAlbatross_17	2014	62.8499	250.861	-6.7122	-2.61615
		Laysan albatross	laysanAlbatross_17	2015	47.0773	340.176	-5.86196	-7.73969
		Laysan albatross	laysanAlbatross_17	2019	89.8645	235.849	-10.9968	-20.1969
		Laysan albatross	laysanAlbatross_17	2020	89.8719	179.951	-13.6185	-12.5473
		Laysan albatross	laysanAlbatross_18	2014	106.962	348.454	23	-26.0595
		Laysan albatross	laysanAlbatross_18	2015	66.132	25.0203	-8.94595	3.82105
		Laysan albatross	laysanAlbatross_18	2019	120.332	233.578	19.6883	-22.0876
		Laysan albatross	laysanAlbatross_18	2020	96.972	169.631	6.96359	-21.9893
		Laysan albatross	laysanAlbatross_19	2014	52.1324	253.646	-6.54606	-5.88688
		Laysan albatross	laysanAlbatross_19	2015	50.6201	329.881	-13.1553	-11.357
		Laysan albatross	laysanAlbatross_19	2019	112.587	215.249	-11.0668	-15.099
		Laysan albatross	laysanAlbatross_19	2020	116.868	176.12	-9.88763	-7.3369
		Laysan albatross	laysanAlbatross_2	2014	51.2575	258.684	-6.70658	-3.95338
		Laysan albatross	laysanAlbatross_2	2015	47.6243	344.907	-5.96323	-4.57554
		Laysan albatross	laysanAlbatross_2	2019	82.4079	237.63	-5.39639	-15.5743
		Laysan albatross	laysanAlbatross_2	2020	74.1207	182.121	-9.82255	-8.76506
		Laysan albatross	laysanAlbatross_20	2014	62.0576	249.524	-4.90694	-2.17377
		Laysan albatross	laysanAlbatross_20	2015	44.1683	331.257	-6.36412	-7.33157
		Laysan albatross	laysanAlbatross_20	2019	103.772	237.87	-14.3385	-19.1684
		Laysan albatross	laysanAlbatross_20	2020	73.2013	181.627	-8.88495	-9.75859
		Laysan albatross	laysanAlbatross_3	2014	68.5295	258.416	-7.48743	-5.40047
		Laysan albatross	laysanAlbatross_3	2015	33.4972	320.915	-8.85222	-6.27828
		Laysan albatross	laysanAlbatross_3	2019	106.948	228.998	-10.5178	-20.0753
		Laysan albatross	laysanAlbatross_3	2020	100.558	180.563	-9.53306	-10.9143
		Laysan albatross	laysanAlbatross_4	2014	57.9077	255.658	-7.76807	-5.13024
		Laysan albatross	laysanAlbatross_4	2015	23.0191	317.739	-9.17757	-5.12576
		Laysan albatross	laysanAlbatross_4	2019	124.784	228.372	-12.4598	-20.3662
		Laysan albatross	laysanAlbatross_4	2020	103.342	185.18	-9.62332	-13.1395
		Laysan albatross	laysanAlbatross_5	2014	48.704	267.267	-7.73513	-7.38572
		Laysan albatross	laysanAlbatross_5	2015	40.0873	327.86	-10.2016	-9.95811
		Laysan albatross	laysanAlbatross_5	2019	137.545	227.124	-13.3008	-19.83
		Laysan albatross	laysanAlbatross_5	2020	108.537	179.541	-11.4768	-9.40658
		Laysan albatross	laysanAlbatross_6	2014	91.7707	246.364	-11.9218	-7.26621
		Laysan albatross	laysanAlbatross_6	2015	42.8546	322.949	-7.74822	-6.56096
		Laysan albatross	laysanAlbatross_6	2019	92.2887	244.818	-11.3652	-15.9759
		Laysan albatross	laysanAlbatross_6	2020	80.6912	206.596	-12.8793	-9.86001
		Laysan albatross	laysanAlbatross_7	2014	61.1682	236.99	-8.00207	-0.905668
		Laysan albatross	laysanAlbatross_7	2015	36.448	346.672	-6.36634	-3.93033
		Laysan albatross	laysanAlbatross_7	2019	67.4807	238.926	-1.75541	-17.4569
		Laysan albatross	laysanAlbatross_7	2020	86.7611	186.203	-11.7769	-12.5965
		Laysan albatross	laysanAlbatross_8	2014	51.4867	251.24	-2.70482	-0.0495747
		Laysan albatross	laysanAlbatross_8	2015	43.4945	334.04	-8.08189	-7.33993
		Laysan albatross	laysanAlbatross_8	2019	93.5337	245.672	-11.2432	-18.1566
		Laysan albatross	laysanAlbatross_8	2020	70.5311	182.564	-9.69039	-10.2689
		Laysan albatross	laysanAlbatross_9	2014	47.689	284.876	-4.58592	-7.76195
		Laysan albatross	laysanAlbatross_9	2015	44.6797	330.941	-8.96792	-9.50181
		Laysan albatross	laysanAlbatross_9	2019	112.469	234.94	-7.68333	-20.0467
		Laysan albatross	laysanAlbatross_9	2020	84.9934	186.192	-6.97683	-12.8387
		Leatherback turtle	leatherbackTurtle_1	2014	103.587	314.927	-11.6331	-9.89699
		Leatherback turtle	leatherbackTurtle_1	2015	257.806	329.525	-18.7854	-33.4767
		Leatherback turtle	leatherbackTurtle_1	2019	444.558	73.4644	-35.3311	-34.6615
		Leatherback turtle	leatherbackTurtle_1	2020	217.217	109.327	-29.1422	-23.4379
		Leatherback turtle	leatherbackTurtle_10	2014	27.9364	326.447	-11.3005	-8.7745
		Leatherback turtle	leatherbackTurtle_10	2015	195.144	349.687	-29.2633	-33.3396
		Leatherback turtle	leatherbackTurtle_10	2019	425.835	75.2358	-41.3986	-36.9421
		Leatherback turtle	leatherbackTurtle_10	2020	231.384	103.147	-34.3463	-28.2125
		Leatherback turtle	leatherbackTurtle_11	2014	111.512	310.114	-8.00706	-12.9297
		Leatherback turtle	leatherbackTurtle_11	2015	316.925	336.927	-24.4421	-38.9341
		Leatherback turtle	leatherbackTurtle_11	2019	443.645	80.5735	-40.7131	-36.1742
		Leatherback turtle	leatherbackTurtle_11	2020	270.158	113.12	-33.2771	-24.6161
		Leatherback turtle	leatherbackTurtle_12	2014	78.5214	296.719	-10.9701	-12.6597
		Leatherback turtle	leatherbackTurtle_12	2015	241.427	354.881	-39.0866	-39.9196
		Leatherback turtle	leatherbackTurtle_12	2019	427.571	72.0702	-31.1362	-36.0839
		Leatherback turtle	leatherbackTurtle_12	2020	204.744	91.693	-27.7469	-28.6715
		Leatherback turtle	leatherbackTurtle_13	2014	131.033	283.163	-10.51	-7.30706
		Leatherback turtle	leatherbackTurtle_13	2015	183.537	349.279	-39.695	-35.6609
		Leatherback turtle	leatherbackTurtle_13	2019	440.581	68.117	-35.1121	-34.8743
		Leatherback turtle	leatherbackTurtle_13	2020	236.62	87.7229	-30.1155	-28.9204
		Leatherback turtle	leatherbackTurtle_14	2014	63.8757	297.443	4.20565	-10.1487
		Leatherback turtle	leatherbackTurtle_14	2015	367.607	322.225	-16.3611	-27.4417
		Leatherback turtle	leatherbackTurtle_14	2019	615.625	79.6357	-46.2479	-38.5762
		Leatherback turtle	leatherbackTurtle_14	2020	392.62	111.114	-32.7758	-24.3049
		Leatherback turtle	leatherbackTurtle_15	2014	104.574	330.528	-9.78377	-9.23009
		Leatherback turtle	leatherbackTurtle_15	2015	233.838	350.469	-30.0469	-28.9537
		Leatherback turtle	leatherbackTurtle_15	2019	384.22	76.7053	-32.8556	-29.0777
		Leatherback turtle	leatherbackTurtle_15	2020	176.748	99.7824	-29.1267	-17.9955
		Leatherback turtle	leatherbackTurtle_16	2014	79.4415	302.922	-2.57884	-11.5281
		Leatherback turtle	leatherbackTurtle_16	2015	324.435	310.729	-12.5906	-29.4035
		Leatherback turtle	leatherbackTurtle_16	2019	567.038	77.729	-47.4912	-41.4549
		Leatherback turtle	leatherbackTurtle_16	2020	355.578	113.366	-32.6833	-24.4344
		Leatherback turtle	leatherbackTurtle_17	2014	62.8908	311.571	-6.95295	-12.4167
		Leatherback turtle	leatherbackTurtle_17	2015	254.972	340.769	-25.4898	-35.314
		Leatherback turtle	leatherbackTurtle_17	2019	488.928	80.4714	-43.5593	-36.827
		Leatherback turtle	leatherbackTurtle_17	2020	251.454	109.467	-33.0984	-25.1986
		Leatherback turtle	leatherbackTurtle_18	2014	136.016	309.251	-1.86384	-9.95747
		Leatherback turtle	leatherbackTurtle_18	2015	338.981	326.684	-15.5959	-29.8472
		Leatherback turtle	leatherbackTurtle_18	2019	501.379	88.5224	-41.8059	-34.5876
		Leatherback turtle	leatherbackTurtle_18	2020	315.442	116.534	-29.338	-21.3494
		Leatherback turtle	leatherbackTurtle_19	2014	106.668	282.875	-2.95923	-8.23154
		Leatherback turtle	leatherbackTurtle_19	2015	244.006	336.703	-28.1648	-37.7561
		Leatherback turtle	leatherbackTurtle_19	2019	462.031	71.7394	-40.3719	-39.2614
		Leatherback turtle	leatherbackTurtle_19	2020	246.866	115.606	-28.992	-26.1876
		Leatherback turtle	leatherbackTurtle_2	2014	96.7899	291.284	-21.8825	-9.63723
		Leatherback turtle	leatherbackTurtle_2	2015	204.839	355.826	-50.5691	-44.148
		Leatherback turtle	leatherbackTurtle_2	2019	377.447	59.2999	-20.0764	-34.5963
		Leatherback turtle	leatherbackTurtle_2	2020	157.521	75.0319	-16.1313	-31.1322
		Leatherback turtle	leatherbackTurtle_20	2014	116.67	290.465	-15.1476	-12.5372
		Leatherback turtle	leatherbackTurtle_20	2015	249.178	347.971	-35.992	-39.6627
		Leatherback turtle	leatherbackTurtle_20	2019	405.605	79.8513	-36.8609	-37.4503
		Leatherback turtle	leatherbackTurtle_20	2020	245.942	108.998	-34.9184	-30.5333
		Leatherback turtle	leatherbackTurtle_3	2014	113.156	297.044	-16.2774	-11.1377
		Leatherback turtle	leatherbackTurtle_3	2015	322.153	356.303	-40.5669	-51.2425
		Leatherback turtle	leatherbackTurtle_3	2019	329.15	85.0775	-26.9037	-32.1021
		Leatherback turtle	leatherbackTurtle_3	2020	222.816	106.262	-26.1727	-27.2356
		Leatherback turtle	leatherbackTurtle_4	2014	88.6519	299.024	-4.58121	-11.0254
		Leatherback turtle	leatherbackTurtle_4	2015	315.255	330.234	-19.6479	-30.6863
		Leatherback turtle	leatherbackTurtle_4	2019	447.027	81.5113	-43.1319	-38.0886
		Leatherback turtle	leatherbackTurtle_4	2020	256.467	124.566	-30.6939	-25.4024
		Leatherback turtle	leatherbackTurtle_5	2014	116.04	292.47	-11.1109	-8.78343
		Leatherback turtle	leatherbackTurtle_5	2015	260.074	349.354	-33.4799	-38.234
		Leatherback turtle	leatherbackTurtle_5	2019	408.557	78.4359	-37.1186	-33.1508
		Leatherback turtle	leatherbackTurtle_5	2020	249.89	99.7317	-33.8336	-24.0742
		Leatherback turtle	leatherbackTurtle_6	2014	121.575	302.952	-2.50004	-9.7162
		Leatherback turtle	leatherbackTurtle_6	2015	275.548	328.742	-21.0263	-29.0942
		Leatherback turtle	leatherbackTurtle_6	2019	490.468	75.8418	-40.6621	-35.4637
		Leatherback turtle	leatherbackTurtle_6	2020	295.856	112.704	-32.8996	-22.7187
		Leatherback turtle	leatherbackTurtle_7	2014	106.227	290.772	-14.2528	-7.63697
		Leatherback turtle	leatherbackTurtle_7	2015	235.458	13.5226	-48.4531	-42.1683
		Leatherback turtle	leatherbackTurtle_7	2019	263.857	80.359	-17.8726	-26.8027
		Leatherback turtle	leatherbackTurtle_7	2020	153.553	92.0364	-20.5726	-23.1168
		Leatherback turtle	leatherbackTurtle_8	2014	119.492	286.694	-24.6688	-7.83988
		Leatherback turtle	leatherbackTurtle_8	2015	240.766	1.57461	-47.6881	-47.4815
		Leatherback turtle	leatherbackTurtle_8	2019	180.407	97.7486	15.5353	-11.7585
		Leatherback turtle	leatherbackTurtle_8	2020	169.688	68.9183	1.63391	-19.4392
		Leatherback turtle	leatherbackTurtle_9	2014	125.271	272.204	-13.8134	-10.7093
		Leatherback turtle	leatherbackTurtle_9	2015	324.548	4.39737	-50.9247	-53.5922
		Leatherback turtle	leatherbackTurtle_9	2019	224.288	70.4362	0.418578	-22.4742
		Leatherback turtle	leatherbackTurtle_9	2020	172.239	46.5954	-11.2155	-25.6105
		Mako shark	makoShark_1	2014	326.079	332.425	-7.90131	-15.7611
		Mako shark	makoShark_1	2015	328.956	337.52	23.5643	-40.1048
		Mako shark	makoShark_1	2019	77.1904	141.965	0.679357	4.23862
		Mako shark	makoShark_1	2020	69.4054	146.946	-22.3903	-4.54914
		Mako shark	makoShark_10	2014	316.595	332.563	-17.3863	-16.8003
		Mako shark	makoShark_10	2015	332.093	335.213	-5.94791	-33.3953
		Mako shark	makoShark_10	2019	94.508	141.096	-1.20391	-1.44119
		Mako shark	makoShark_10	2020	95.4161	147.311	-20.4899	-4.87011
		Mako shark	makoShark_11	2014	427.84	332.024	75.7355	-32.0768
		Mako shark	makoShark_11	2015	515.483	331.803	65.8136	-56.1307
		Mako shark	makoShark_11	2019	39.0941	135.801	45.1993	22.3039
		Mako shark	makoShark_11	2020	112.533	152.019	-40.3483	2.70471
		Mako shark	makoShark_12	2014	348.759	332.659	-13.5574	-18.2454
		Mako shark	makoShark_12	2015	355.597	336.189	10.9099	-39.665
		Mako shark	makoShark_12	2019	83.3628	142.008	6.77869	6.01318
		Mako shark	makoShark_12	2020	92.7144	149.078	-20.4471	-3.29155
		Mako shark	makoShark_13	2014	328.225	332.408	-15.6318	-12.711
		Mako shark	makoShark_13	2015	337.512	334.728	-6.43845	-28.9378
		Mako shark	makoShark_13	2019	63.4036	137.484	6.21603	1.80918
		Mako shark	makoShark_13	2020	77.7481	146.003	-18.0256	-1.39367
		Mako shark	makoShark_14	2014	326.922	332.872	-20.4074	-18.5611
		Mako shark	makoShark_14	2015	331.348	336.725	-2.34484	-39.5561
		Mako shark	makoShark_14	2019	87.3367	140.51	5.31755	2.50836
		Mako shark	makoShark_14	2020	88.5736	146.209	-17.7834	-5.29331
		Mako shark	makoShark_15	2014	319.486	332.663	-17.5791	-16.382
		Mako shark	makoShark_15	2015	327.375	336.308	0.980041	-35.8816
		Mako shark	makoShark_15	2019	64.4204	139.696	6.49429	3.25284
		Mako shark	makoShark_15	2020	85.487	146.981	-22.1209	-4.10191
		Mako shark	makoShark_16	2014	322.629	332.977	-7.4644	-15.8117
		Mako shark	makoShark_16	2015	338.916	335.697	5.80554	-34.1872
		Mako shark	makoShark_16	2019	70.6763	140.124	5.16342	4.03393
		Mako shark	makoShark_16	2020	61.9818	146.021	-18.1714	-2.2572
		Mako shark	makoShark_17	2014	369.754	332.337	12.4796	-13.8529
		Mako shark	makoShark_17	2015	396.064	334.791	34.5481	-33.4149
		Mako shark	makoShark_17	2019	65.6858	146.481	18.7641	17.2736
		Mako shark	makoShark_17	2020	85.1204	153.716	-15.9939	6.39436
		Mako shark	makoShark_18	2014	314.045	332.299	-15.1141	-11.9466
		Mako shark	makoShark_18	2015	336.197	334.263	-9.41663	-26.5756
		Mako shark	makoShark_18	2019	61.5986	134.275	7.11203	1.0771
		Mako shark	makoShark_18	2020	75.1462	143.194	-18.7751	-4.13583
		Mako shark	makoShark_19	2014	427.683	331.438	90.9013	-15.9878
		Mako shark	makoShark_19	2015	485.754	330.974	95.0617	-37.1039
		Mako shark	makoShark_19	2019	27.8731	132.976	60.1088	20.2387
		Mako shark	makoShark_19	2020	107.398	153.07	-42.6808	1.08168
		Mako shark	makoShark_2	2014	346.365	332.569	-5.66	-12.6115
		Mako shark	makoShark_2	2015	363.814	334.248	1.24148	-31.1174
		Mako shark	makoShark_2	2019	56.443	140.716	7.2064	5.95544
		Mako shark	makoShark_2	2020	66.9398	149.217	-17.9879	0.286587
		Mako shark	makoShark_20	2014	311.651	332.574	-19.2343	-16.2791
		Mako shark	makoShark_20	2015	333.768	335.509	-9.52687	-33.5923
		Mako shark	makoShark_20	2019	60.1831	137.229	4.59302	3.48285
		Mako shark	makoShark_20	2020	66.9743	146.604	-17.6157	-2.73021
		Mako shark	makoShark_3	2014	312.263	332.811	-19.6164	-14.7339
		Mako shark	makoShark_3	2015	322.255	335.81	-9.25647	-32.6159
		Mako shark	makoShark_3	2019	87.5602	138.446	1.42379	-1.43926
		Mako shark	makoShark_3	2020	94.0037	145.033	-18.6972	-3.80071
		Mako shark	makoShark_4	2014	316.929	332.917	-12.8281	-15.2733
		Mako shark	makoShark_4	2015	330.234	336.11	1.15248	-32.5684
		Mako shark	makoShark_4	2019	79.3209	140.765	3.25062	4.49518
		Mako shark	makoShark_4	2020	87.7206	147.234	-20.9691	-4.2621
		Mako shark	makoShark_5	2014	335.626	332.38	1.8443	-14.824
		Mako shark	makoShark_5	2015	341.914	335.753	26.2456	-35.904
		Mako shark	makoShark_5	2019	90.8835	146.06	0.881929	5.97689
		Mako shark	makoShark_5	2020	104.911	151.426	-27.604	-5.02303
		Mako shark	makoShark_6	2014	323.342	332.563	-16.5719	-16.0125
		Mako shark	makoShark_6	2015	343.617	335.437	-4.71499	-32.8214
		Mako shark	makoShark_6	2019	71.9529	142.802	1.00468	5.18414
		Mako shark	makoShark_6	2020	83.62	148.74	-20.9696	-1.8996
		Mako shark	makoShark_7	2014	314.726	332.621	-12.7716	-13.0402
		Mako shark	makoShark_7	2015	333.581	335.302	-8.42925	-31.1353
		Mako shark	makoShark_7	2019	86.1799	141.619	-3.07571	3.47545
		Mako shark	makoShark_7	2020	91.2514	145.919	-22.0316	-4.54154
		Mako shark	makoShark_8	2014	355.414	332.446	-10.1711	-13.2645
		Mako shark	makoShark_8	2015	369.718	335.279	9.84801	-36.2537
		Mako shark	makoShark_8	2019	63.3496	140.482	2.83132	7.70947
		Mako shark	makoShark_8	2020	64.6706	148.912	-21.9182	-0.475137
		Mako shark	makoShark_9	2014	352.003	332.398	-1.12676	-13.6461
		Mako shark	makoShark_9	2015	352.052	335.59	21.8845	-35.5604
		Mako shark	makoShark_9	2019	66.4589	143.769	3.67026	9.00089
		Mako shark	makoShark_9	2020	58.6401	149.931	-17.5729	0.778538
		Bluefin tuna	pacificBluefinTuna_1	2014	417.049	326.34	-62.0891	-41.0023
		Bluefin tuna	pacificBluefinTuna_1	2015	616.951	333.445	-92.4085	-95.5252
		Bluefin tuna	pacificBluefinTuna_1	2019	177.376	153.036	-56.587	-45.9441
		Bluefin tuna	pacificBluefinTuna_1	2020	21.9296	264.423	-39.1087	-64.0781
		Bluefin tuna	pacificBluefinTuna_10	2014	392.487	326.829	-60.8871	-37.9494
		Bluefin tuna	pacificBluefinTuna_10	2015	589.259	332.295	-87.0452	-94.4759
		Bluefin tuna	pacificBluefinTuna_10	2019	190.92	153.357	-62.5553	-47.3141
		Bluefin tuna	pacificBluefinTuna_10	2020	28.8954	201.795	-53.4534	-62.1205
		Bluefin tuna	pacificBluefinTuna_11	2014	395.163	326.916	-65.4377	-38.8565
		Bluefin tuna	pacificBluefinTuna_11	2015	648.83	333.345	-85.2672	-93.7414
		Bluefin tuna	pacificBluefinTuna_11	2019	160.677	152.192	-44.4179	-44.1636
		Bluefin tuna	pacificBluefinTuna_11	2020	45.5258	182.626	-49.2822	-57.0822
		Bluefin tuna	pacificBluefinTuna_12	2014	386.124	326.813	-63.56	-37.0475
		Bluefin tuna	pacificBluefinTuna_12	2015	656.561	334.375	-85.9311	-94.1087
		Bluefin tuna	pacificBluefinTuna_12	2019	160.975	155.346	-47.5627	-45.9661
		Bluefin tuna	pacificBluefinTuna_12	2020	33.0224	280.594	-48.8394	-62.4429
		Bluefin tuna	pacificBluefinTuna_13	2014	393.474	326.14	-64.2625	-41.4447
		Bluefin tuna	pacificBluefinTuna_13	2015	719.554	334.44	-92.0216	-94.9373
		Bluefin tuna	pacificBluefinTuna_13	2019	177.326	154.958	-60.1026	-51.7191
		Bluefin tuna	pacificBluefinTuna_13	2020	41.7439	302.851	-33.9293	-66.6328
		Bluefin tuna	pacificBluefinTuna_14	2014	390.292	326.176	-65.0331	-39.3121
		Bluefin tuna	pacificBluefinTuna_14	2015	677.65	334.181	-95.7168	-95.6949
		Bluefin tuna	pacificBluefinTuna_14	2019	185.101	154.163	-60.6836	-52.6598
		Bluefin tuna	pacificBluefinTuna_14	2020	22.2706	236.349	-45.0933	-67.4475
		Bluefin tuna	pacificBluefinTuna_15	2014	417.69	326.123	-60.6637	-40.4015
		Bluefin tuna	pacificBluefinTuna_15	2015	578.819	331.257	-87.8305	-94.5583
		Bluefin tuna	pacificBluefinTuna_15	2019	183.82	151.751	-54.5688	-46.0493
		Bluefin tuna	pacificBluefinTuna_15	2020	25.9089	209.364	-43.1089	-62.7497
		Bluefin tuna	pacificBluefinTuna_16	2014	383.771	327.195	-63.0964	-37.6157
		Bluefin tuna	pacificBluefinTuna_16	2015	599.951	331.988	-90.0692	-94.5651
		Bluefin tuna	pacificBluefinTuna_16	2019	171.18	154.018	-55.471	-47.3097
		Bluefin tuna	pacificBluefinTuna_16	2020	28.7148	291.187	-44.6379	-64.0636
		Bluefin tuna	pacificBluefinTuna_17	2014	395.322	326.123	-62.4562	-40.74
		Bluefin tuna	pacificBluefinTuna_17	2015	667.362	332.369	-95.0691	-95.4528
		Bluefin tuna	pacificBluefinTuna_17	2019	171.568	153.906	-54.6067	-48.4278
		Bluefin tuna	pacificBluefinTuna_17	2020	28.4415	279.513	-37.4692	-63.5641
		Bluefin tuna	pacificBluefinTuna_18	2014	402.668	326.434	-62.7017	-36.979
		Bluefin tuna	pacificBluefinTuna_18	2015	624.883	332.576	-95.3621	-94.9728
		Bluefin tuna	pacificBluefinTuna_18	2019	199.568	152.985	-64.4472	-49.9678
		Bluefin tuna	pacificBluefinTuna_18	2020	32.5762	191.653	-49.2304	-61.8735
		Bluefin tuna	pacificBluefinTuna_19	2014	385.809	326.477	-66.12	-40.2491
		Bluefin tuna	pacificBluefinTuna_19	2015	703.198	335.169	-93.3431	-94.7448
		Bluefin tuna	pacificBluefinTuna_19	2019	177.545	153.596	-52.2409	-48.9465
		Bluefin tuna	pacificBluefinTuna_19	2020	24.2861	284.316	-33.2112	-64.4844
		Bluefin tuna	pacificBluefinTuna_2	2014	385.244	326.659	-62.9698	-37.139
		Bluefin tuna	pacificBluefinTuna_2	2015	644.421	333.502	-88.7172	-94.4557
		Bluefin tuna	pacificBluefinTuna_2	2019	181.29	155.616	-55.1648	-48.6012
		Bluefin tuna	pacificBluefinTuna_2	2020	21.1991	248.5	-39.2176	-62.0883
		Bluefin tuna	pacificBluefinTuna_20	2014	391.342	326.316	-56.9929	-36.4364
		Bluefin tuna	pacificBluefinTuna_20	2015	530.581	332.158	-93.4069	-95.3631
		Bluefin tuna	pacificBluefinTuna_20	2019	217.514	152.269	-70.2765	-53.2958
		Bluefin tuna	pacificBluefinTuna_20	2020	41.7912	187.301	-51.8164	-66.8712
		Bluefin tuna	pacificBluefinTuna_3	2014	400.337	326.447	-63.703	-38.7688
		Bluefin tuna	pacificBluefinTuna_3	2015	651.314	332.653	-88.3028	-94.6304
		Bluefin tuna	pacificBluefinTuna_3	2019	190.299	153.444	-62.9415	-47.0303
		Bluefin tuna	pacificBluefinTuna_3	2020	19.2941	235.262	-38.2871	-62.2857
		Bluefin tuna	pacificBluefinTuna_4	2014	400.473	325.955	-67.6775	-41.0745
		Bluefin tuna	pacificBluefinTuna_4	2015	691.695	333.779	-96.4841	-95.4566
		Bluefin tuna	pacificBluefinTuna_4	2019	218.608	155.16	-75.5415	-54.937
		Bluefin tuna	pacificBluefinTuna_4	2020	84.5457	320.728	-29.1152	-71.6025
		Bluefin tuna	pacificBluefinTuna_5	2014	388.028	326.201	-62.6449	-37.215
		Bluefin tuna	pacificBluefinTuna_5	2015	640.203	334.563	-88.1098	-94.3513
		Bluefin tuna	pacificBluefinTuna_5	2019	189.36	153.192	-55.8394	-46.584
		Bluefin tuna	pacificBluefinTuna_5	2020	30.0881	200.735	-52.7756	-60.983
		Bluefin tuna	pacificBluefinTuna_6	2014	402.311	327.281	-62.0571	-42.1304
		Bluefin tuna	pacificBluefinTuna_6	2015	579.779	332.36	-55.4277	-89.4659
		Bluefin tuna	pacificBluefinTuna_6	2019	165.216	144.299	-30.092	-25.3974
		Bluefin tuna	pacificBluefinTuna_6	2020	45.1739	169.912	-48.9913	-49.7799
		Bluefin tuna	pacificBluefinTuna_7	2014	385.176	326.441	-65.4427	-39.3288
		Bluefin tuna	pacificBluefinTuna_7	2015	650.853	332.912	-91.4666	-94.1231
		Bluefin tuna	pacificBluefinTuna_7	2019	200.523	154.23	-62.1559	-54.8493
		Bluefin tuna	pacificBluefinTuna_7	2020	32.05	282.607	-49.0711	-73.9098
		Bluefin tuna	pacificBluefinTuna_8	2014	387.439	326.843	-64.501	-38.619
		Bluefin tuna	pacificBluefinTuna_8	2015	617.05	333.517	-81.4747	-93.4804
		Bluefin tuna	pacificBluefinTuna_8	2019	158.756	153.487	-49.2428	-43.8411
		Bluefin tuna	pacificBluefinTuna_8	2020	17.4093	261.814	-29.5463	-56.5603
		Bluefin tuna	pacificBluefinTuna_9	2014	408.296	326.401	-62.9152	-40.8292
		Bluefin tuna	pacificBluefinTuna_9	2015	641.054	332.527	-94.2899	-95.6677
		Bluefin tuna	pacificBluefinTuna_9	2019	188.815	153.778	-63.6011	-49.4056
		Bluefin tuna	pacificBluefinTuna_9	2020	32.7465	289.906	-37.2018	-64.5841
		Salmon shark	salmonShark_1	2014	196.488	309.35	-29.1451	6.3523
		Salmon shark	salmonShark_1	2015	111.656	314.295	-20.737	18.4897
		Salmon shark	salmonShark_1	2019	20.4495	242.096	-5.66838	15.0716
		Salmon shark	salmonShark_1	2020	87.0421	117.026	0.303624	11.0698
		Salmon shark	salmonShark_10	2014	202.23	310.909	-38.5824	16.4285
		Salmon shark	salmonShark_10	2015	134.898	317.303	-25.1477	28.3895
		Salmon shark	salmonShark_10	2019	2.74072	169.195	-3.7534	18.1629
		Salmon shark	salmonShark_10	2020	157.112	108.818	5.92603	18.5629
		Salmon shark	salmonShark_11	2014	219.149	307.642	-29.9166	7.4023
		Salmon shark	salmonShark_11	2015	140.559	312.36	-23.892	15.654
		Salmon shark	salmonShark_11	2019	50.4778	279.582	-8.75117	13.6463
		Salmon shark	salmonShark_11	2020	56.1722	117.894	-2.75033	11.1468
		Salmon shark	salmonShark_12	2014	202.076	309.327	-33.2625	5.22
		Salmon shark	salmonShark_12	2015	134.765	308.553	-19.3857	22.0208
		Salmon shark	salmonShark_12	2019	49.5753	268.189	-2.03139	16.5479
		Salmon shark	salmonShark_12	2020	61.9396	124.899	2.15567	12.798
		Salmon shark	salmonShark_13	2014	217.012	308.143	-26.8966	2.48967
		Salmon shark	salmonShark_13	2015	145.038	312.247	-24.0617	12.9842
		Salmon shark	salmonShark_13	2019	39.8494	279.092	-8.52669	11.2493
		Salmon shark	salmonShark_13	2020	32.6468	136.847	-1.42107	10.2862
		Salmon shark	salmonShark_14	2014	192.694	310.695	-31.5963	4.49413
		Salmon shark	salmonShark_14	2015	100.121	319.341	-20.2299	17.697
		Salmon shark	salmonShark_14	2019	25.4243	266.846	-4.5703	14.5504
		Salmon shark	salmonShark_14	2020	76.6547	121.264	2.53463	12.0457
		Salmon shark	salmonShark_15	2014	202.044	310.369	-30.0776	2.80734
		Salmon shark	salmonShark_15	2015	119.012	319.409	-19.9535	15.9828
		Salmon shark	salmonShark_15	2019	44.4298	102.52	-13.9928	4.04078
		Salmon shark	salmonShark_15	2020	138.688	112.423	-8.77967	-5.60605
		Salmon shark	salmonShark_16	2014	199.115	308.793	-29.6889	6.25677
		Salmon shark	salmonShark_16	2015	113.81	318.053	-22.7242	16.6719
		Salmon shark	salmonShark_16	2019	6.75865	240.577	-7.19801	13.0282
		Salmon shark	salmonShark_16	2020	82.829	117.145	-1.76167	9.67679
		Salmon shark	salmonShark_17	2014	170.73	311.757	-29.7161	5.16048
		Salmon shark	salmonShark_17	2015	73.5114	329.753	-16.1106	15.3181
		Salmon shark	salmonShark_17	2019	25.4041	249.136	0.417961	12.7741
		Salmon shark	salmonShark_17	2020	74.5007	121.989	4.9311	13.2128
		Salmon shark	salmonShark_18	2014	190.094	308.218	-31.9013	6.23116
		Salmon shark	salmonShark_18	2015	101.794	316.987	-17.5496	16.3632
		Salmon shark	salmonShark_18	2019	26.5894	266.094	-3.05744	12.7482
		Salmon shark	salmonShark_18	2020	61.3358	126.142	3.95097	13.19
		Salmon shark	salmonShark_19	2014	211.55	310.15	-33.6763	9.47675
		Salmon shark	salmonShark_19	2015	116.4	319.696	-22.5822	20.7057
		Salmon shark	salmonShark_19	2019	19.1395	222.072	-2.76669	16.6331
		Salmon shark	salmonShark_19	2020	106.511	115.257	1.12982	14.89
		Salmon shark	salmonShark_2	2014	202.797	310.055	-32.6833	6.22508
		Salmon shark	salmonShark_2	2015	134.445	312.945	-18.5065	21.3855
		Salmon shark	salmonShark_2	2019	21.2107	257.437	-4.24756	13.6023
		Salmon shark	salmonShark_2	2020	78.1552	117.283	-3.29252	9.38626
		Salmon shark	salmonShark_20	2014	214.43	306.507	-34.2305	8.50101
		Salmon shark	salmonShark_20	2015	120.456	311.638	-18.7776	20.8767
		Salmon shark	salmonShark_20	2019	26.8669	248.488	-3.02232	15.2589
		Salmon shark	salmonShark_20	2020	110.258	116.114	3.9011	15.3042
		Salmon shark	salmonShark_3	2014	219.247	309.426	-35.5209	8.34176
		Salmon shark	salmonShark_3	2015	140.368	315.435	-23.6134	19.3475
		Salmon shark	salmonShark_3	2019	6.76416	254.077	-7.24271	13.7595
		Salmon shark	salmonShark_3	2020	108.201	108.749	-0.914405	11.6796
		Salmon shark	salmonShark_4	2014	186.012	310.73	-30.8229	8.74988
		Salmon shark	salmonShark_4	2015	75.025	322.153	-18.7992	23.1053
		Salmon shark	salmonShark_4	2019	30.7784	252.778	-2.03895	14.1502
		Salmon shark	salmonShark_4	2020	91.8164	124.994	6.09619	15.3925
		Salmon shark	salmonShark_5	2014	217.843	309.994	-35.6803	8.59518
		Salmon shark	salmonShark_5	2015	134.462	319.195	-23.9311	17.8723
		Salmon shark	salmonShark_5	2019	28.0462	283.071	-8.36562	15.3336
		Salmon shark	salmonShark_5	2020	89.5807	108.271	-2.11748	14.8249
		Salmon shark	salmonShark_6	2014	204.367	307.795	-32.1698	5.32775
		Salmon shark	salmonShark_6	2015	121.412	314.506	-20.0151	14.3513
		Salmon shark	salmonShark_6	2019	37.6623	266.48	-3.22642	12.8693
		Salmon shark	salmonShark_6	2020	52.2102	124.058	2.17041	13.2832
		Salmon shark	salmonShark_7	2014	200.943	307.588	-29.4746	7.73707
		Salmon shark	salmonShark_7	2015	102.285	311.78	-18.1115	20.8378
		Salmon shark	salmonShark_7	2019	42.2161	275.75	-5.38399	12.7915
		Salmon shark	salmonShark_7	2020	46.4429	125.997	-0.607751	12.1347
		Salmon shark	salmonShark_8	2014	204.259	312.016	-32.3895	7.28801
		Salmon shark	salmonShark_8	2015	99.1681	325.18	-23.174	18.9936
		Salmon shark	salmonShark_8	2019	18.1358	150.998	-6.87499	15.5921
		Salmon shark	salmonShark_8	2020	117.922	116.796	1.08328	12.3782
		Salmon shark	salmonShark_9	2014	205.259	310.146	-30.5011	7.36067
		Salmon shark	salmonShark_9	2015	107.908	320.266	-21.3502	17.7805
		Salmon shark	salmonShark_9	2019	57.1838	277.515	-8.27233	14.3856
		Salmon shark	salmonShark_9	2020	48.3446	123.606	-3.69575	16.1061
		Sooty shearwater	sootyShearwater_1	2014	184.782	0.994791	-24.4732	-32.471
		Sooty shearwater	sootyShearwater_1	2015	253.319	332.802	-37.1525	-38.0852
		Sooty shearwater	sootyShearwater_1	2019	505.438	293.034	291.858	-21.6257
		Sooty shearwater	sootyShearwater_1	2020	646.792	305.434	300.309	-40.3557
		Sooty shearwater	sootyShearwater_10	2014	196.625	357.598	-14.0577	-30.2629
		Sooty shearwater	sootyShearwater_10	2015	235.436	347.996	-52.9113	-39.307
		Sooty shearwater	sootyShearwater_10	2019	669.144	296.126	430.749	-26.1248
		Sooty shearwater	sootyShearwater_10	2020	968.66	306.593	325.444	-45.7334
		Sooty shearwater	sootyShearwater_11	2014	138.845	61.5983	-46.8008	-28.5395
		Sooty shearwater	sootyShearwater_11	2015	322.206	329.668	-33.7606	-34.7319
		Sooty shearwater	sootyShearwater_11	2019	493.701	294.097	305.576	-37.4135
		Sooty shearwater	sootyShearwater_11	2020	905.702	304.701	321.263	-50.1892
		Sooty shearwater	sootyShearwater_12	2014	234.905	348.781	-49.267	-26.3442
		Sooty shearwater	sootyShearwater_12	2015	195.134	345.23	-74.4078	-38.8285
		Sooty shearwater	sootyShearwater_12	2019	429.894	286.75	331.655	-44.158
		Sooty shearwater	sootyShearwater_12	2020	873.936	302.06	329.552	-66.0703
		Sooty shearwater	sootyShearwater_13	2014	323.271	346.312	-51.4814	-30.124
		Sooty shearwater	sootyShearwater_13	2015	327.836	345.528	-61.8135	-42.3146
		Sooty shearwater	sootyShearwater_13	2019	535.604	294.034	347.028	-19.9864
		Sooty shearwater	sootyShearwater_13	2020	702.827	304.057	325.015	-36.1843
		Sooty shearwater	sootyShearwater_14	2014	129.948	44.2713	-17.8764	-36.601
		Sooty shearwater	sootyShearwater_14	2015	150.824	344.153	-45.1505	-39.849
		Sooty shearwater	sootyShearwater_14	2019	562.668	291.154	384.605	-19.8557
		Sooty shearwater	sootyShearwater_14	2020	826.975	303.92	341.8	-36.2818
		Sooty shearwater	sootyShearwater_15	2014	156.624	76.8012	-55.1573	-27.4191
		Sooty shearwater	sootyShearwater_15	2015	195.648	20.8306	-30.9365	-36.7017
		Sooty shearwater	sootyShearwater_15	2019	378.636	298.746	61.3134	-2.38135
		Sooty shearwater	sootyShearwater_15	2020	604.68	306.555	53.7883	-13.71
		Sooty shearwater	sootyShearwater_16	2014	151.618	43.4853	-56.0072	-33.6083
		Sooty shearwater	sootyShearwater_16	2015	254.812	356.578	-64.063	-45.3212
		Sooty shearwater	sootyShearwater_16	2019	512.198	291.363	300.59	-17.7931
		Sooty shearwater	sootyShearwater_16	2020	718.128	304.753	267.118	-34.2149
		Sooty shearwater	sootyShearwater_17	2014	351.821	345.329	-69.7044	-18.1477
		Sooty shearwater	sootyShearwater_17	2015	228.28	343.554	-76.6651	-24.3463
		Sooty shearwater	sootyShearwater_17	2019	159.928	266.835	76.8551	-60.3064
		Sooty shearwater	sootyShearwater_17	2020	296.529	314.847	106.935	-77.3891
		Sooty shearwater	sootyShearwater_18	2014	250.889	72.1703	-59.7845	-31.2814
		Sooty shearwater	sootyShearwater_18	2015	296.02	350.269	-22.8785	-40.7745
		Sooty shearwater	sootyShearwater_18	2019	222.718	271.928	129.011	-27.3585
		Sooty shearwater	sootyShearwater_18	2020	766.241	298.804	359.011	-35.436
		Sooty shearwater	sootyShearwater_19	2014	500.698	308.584	-4.47942	-29.3188
		Sooty shearwater	sootyShearwater_19	2015	283.652	357.829	-77.3579	-38.6576
		Sooty shearwater	sootyShearwater_19	2019	393.618	284.493	291.261	-32.1078
		Sooty shearwater	sootyShearwater_19	2020	695.062	305.395	376.428	-53.0592
		Sooty shearwater	sootyShearwater_2	2014	204.672	10.9166	-56.8669	-27.2592
		Sooty shearwater	sootyShearwater_2	2015	275.781	343.427	-60.5416	-34.3515
		Sooty shearwater	sootyShearwater_2	2019	444.757	287.044	293.117	-18.9724
		Sooty shearwater	sootyShearwater_2	2020	664.663	300.838	304.412	-36.849
		Sooty shearwater	sootyShearwater_20	2014	155.026	338.269	8.15626	-34.1797
		Sooty shearwater	sootyShearwater_20	2015	178.558	332.391	-37.022	-43.3689
		Sooty shearwater	sootyShearwater_20	2019	396.186	298.49	173.622	-23.6531
		Sooty shearwater	sootyShearwater_20	2020	671.908	307.012	220.644	-43.4946
		Sooty shearwater	sootyShearwater_3	2014	165.063	15.3724	-33.7771	-36.3416
		Sooty shearwater	sootyShearwater_3	2015	203.035	351.577	-62.2383	-38.9555
		Sooty shearwater	sootyShearwater_3	2019	529.131	291.556	356.176	-17.411
		Sooty shearwater	sootyShearwater_3	2020	662.203	304.147	255.943	-38.9562
		Sooty shearwater	sootyShearwater_4	2014	352.613	351.34	-49.2681	-35.6719
		Sooty shearwater	sootyShearwater_4	2015	253.995	346.887	-58.0342	-39.724
		Sooty shearwater	sootyShearwater_4	2019	579.501	295.026	352.743	-39.107
		Sooty shearwater	sootyShearwater_4	2020	1113.45	304.803	379.495	-59.5294
		Sooty shearwater	sootyShearwater_5	2014	157.48	357.179	0.749248	-32.0604
		Sooty shearwater	sootyShearwater_5	2015	225.961	339.341	-29.9164	-37.7809
		Sooty shearwater	sootyShearwater_5	2019	471.987	289.894	307.939	-24.9758
		Sooty shearwater	sootyShearwater_5	2020	701.633	304.083	338.895	-41.506
		Sooty shearwater	sootyShearwater_6	2014	334.367	353.389	-58.5578	-32.8982
		Sooty shearwater	sootyShearwater_6	2015	229.211	345.76	-63.7901	-39.6973
		Sooty shearwater	sootyShearwater_6	2019	286.2	274.063	165.051	-30.3596
		Sooty shearwater	sootyShearwater_6	2020	474.04	299.556	222.742	-56.6811
		Sooty shearwater	sootyShearwater_7	2014	302.887	347.719	-51.7313	-30.7107
		Sooty shearwater	sootyShearwater_7	2015	262.693	345.3	-57.3348	-40.4388
		Sooty shearwater	sootyShearwater_7	2019	522.065	291.524	328.238	-20.0246
		Sooty shearwater	sootyShearwater_7	2020	659.947	304.968	278.012	-41.2943
		Sooty shearwater	sootyShearwater_8	2014	190.56	27.1091	-61.0599	-30.3142
		Sooty shearwater	sootyShearwater_8	2015	306.166	346.052	-62.9106	-38.4796
		Sooty shearwater	sootyShearwater_8	2019	496.759	288.417	364.396	-15.6384
		Sooty shearwater	sootyShearwater_8	2020	798.352	300.35	474.557	-30.4143
		Sooty shearwater	sootyShearwater_9	2014	192.551	357.007	-34.4968	-26.212
		Sooty shearwater	sootyShearwater_9	2015	324.425	337.922	-59.1423	-35.122
		Sooty shearwater	sootyShearwater_9	2019	479.885	288.316	315.579	-16.8142
		Sooty shearwater	sootyShearwater_9	2020	598.69	301.859	335.262	-34.4352
		White shark	whiteShark_1	2014	216.474	22.4767	-21.1839	-39.3797
		White shark	whiteShark_1	2015	443.822	15.9184	-39.9121	-54.7853
		White shark	whiteShark_1	2019	320.163	59.5098	-35.4857	-41.6994
		White shark	whiteShark_1	2020	182.246	61.7377	6.86926	-18.4536
		White shark	whiteShark_10	2014	258.206	29.6985	-22.9674	-42.3784
		White shark	whiteShark_10	2015	495.681	15.2016	-30.8942	-56.9285
		White shark	whiteShark_10	2019	410.782	55.8939	-41.9212	-49.955
		White shark	whiteShark_10	2020	237.186	56.9543	0.410752	-26.4847
		White shark	whiteShark_11	2014	218.566	15.5874	-18.1889	-35.2366
		White shark	whiteShark_11	2015	423.342	17.3779	-47.6924	-49.4669
		White shark	whiteShark_11	2019	286.888	61.4581	-41.0187	-40.0641
		White shark	whiteShark_11	2020	148.061	59.5101	7.13436	-17.3865
		White shark	whiteShark_12	2014	212.266	16.821	-22.559	-39.1988
		White shark	whiteShark_12	2015	480.686	18.9468	-60.388	-56.9586
		White shark	whiteShark_12	2019	330.96	60.0292	-48.5539	-42.6076
		White shark	whiteShark_12	2020	181.324	70.1919	6.82529	-25.4331
		White shark	whiteShark_13	2014	212.467	24.2341	-6.84319	-35.6622
		White shark	whiteShark_13	2015	420.358	22.9576	-38.5576	-48.2856
		White shark	whiteShark_13	2019	346.635	57.5303	-38.457	-45.3188
		White shark	whiteShark_13	2020	217.64	54.7806	6.73378	-26.8346
		White shark	whiteShark_14	2014	286.364	22.2577	-14.7776	-35.1841
		White shark	whiteShark_14	2015	452.971	13.7843	-38.2122	-47.227
		White shark	whiteShark_14	2019	402.27	52.717	-49.283	-45.797
		White shark	whiteShark_14	2020	236.191	53.6132	-3.35606	-24.2651
		White shark	whiteShark_15	2014	255.064	23.5081	-24.7267	-41.214
		White shark	whiteShark_15	2015	477.847	12.0743	-27.4511	-55.4153
		White shark	whiteShark_15	2019	386.689	59.0242	-42.8364	-50.6783
		White shark	whiteShark_15	2020	223.269	56.9251	3.43562	-25.7013
		White shark	whiteShark_16	2014	183.157	359.625	-22.6975	-31.5318
		White shark	whiteShark_16	2015	349.457	11.0921	-60.2289	-38.6457
		White shark	whiteShark_16	2019	181.566	73.898	-52.2827	-22.2418
		White shark	whiteShark_16	2020	121.539	85.9965	-19.3329	-10.862
		White shark	whiteShark_17	2014	250.242	25.5451	-21.7813	-39.7519
		White shark	whiteShark_17	2015	479.279	14.0802	-37.2399	-55.3749
		White shark	whiteShark_17	2019	356.569	56.9564	-40.9024	-44.758
		White shark	whiteShark_17	2020	220.245	56.2043	-1.70278	-23.7535
		White shark	whiteShark_18	2014	270.55	23.7376	-26.2186	-40.4106
		White shark	whiteShark_18	2015	450.304	18.5804	-43.096	-52.7349
		White shark	whiteShark_18	2019	354.21	54.6069	-47.5052	-41.2026
		White shark	whiteShark_18	2020	222.324	51.3668	0.305261	-18.9497
		White shark	whiteShark_19	2014	252.23	20.1911	-21.7356	-37.8319
		White shark	whiteShark_19	2015	463.933	23.225	-59.0834	-49.4667
		White shark	whiteShark_19	2019	326.95	60.3829	-54.0185	-37.161
		White shark	whiteShark_19	2020	207.817	60.9087	-8.90106	-18.6694
		White shark	whiteShark_2	2014	220.323	13.0201	-21.3713	-37.4911
		White shark	whiteShark_2	2015	398.841	15.8544	-52.7199	-47.6845
		White shark	whiteShark_2	2019	285.211	64.2668	-52.3002	-35.2344
		White shark	whiteShark_2	2020	191.235	61.9878	-2.64622	-20.5635
		White shark	whiteShark_20	2014	217.629	15.8686	-27.7143	-42.613
		White shark	whiteShark_20	2015	472.292	16.1545	-44.8164	-58.6155
		White shark	whiteShark_20	2019	353.514	55.0098	-43.9098	-41.9639
[truncated: 109 more rows]

[truncated: 1 more sheets: Supplementary Table 7]
